# Supplementary material for: Household deprivation score demonstrates graded association with intestinal parasitic infections among schoolchildren in a conflict-affected setting: a cross-sectional study
Source: Front Public Health. 2026 Jul 8;14:1868011. doi: 10.3389/fpubh.2026.1868011 (PMC13388386; doi:10.3389/fpubh.2026.1868011)
Supplement: Supplementary file 7 [file Supplementary_file_7.CSV]

Student_ID	Age	Sex	Height_m	Weight_kg	BMI	BMI_Category	Hemoglobin_g_dL	WBC_10_3_uL	RBC_10_6_uL	Platelets_10_3_uL	MCV_fL	MCH_pg	Anemia_Status	Family_Size	Residence	Water_Source	Hand_Washing	Hand_Washing_After	Toilet_Type	Mother_Education	Father_Education	Nail_Trimming	Raw_Veg_Washing	Poverty_Status	Abdominal_Pain	Diarrhea	Sample_1_Result	Sample_2_Result	Sample_3_Result	Final_Infection_Status	Parasite_Type	Co_infection	Parasite_Type_2	School_Name	District	Survey_Date	Data_Collector	Urban_Poverty	Poverty	Rural_Poverty	HDS_Score	HDS_Category
STU_0001	6	Female	0.96	22.8	24.7	Normal	12.2	15.2	5.1	328	91.8	23.2	Non-Anemic	14	Urban	Public Network	Always	Always	Pit Latrine	Illiterate	Primary	Regular	Never	Poor	Yes	Yes				Negative				Al-Amal School	Al-Hasha	23/10/25	Team A	1	1	0	2	Medium
STU_0002	14	Male	1.01	16.1	15.8	Underweight	10.8	13.7	3.59	262	85.7	26.2	Anemic	8	Urban	Public Network	Sometimes	Always	Pit Latrine	Primary	Secondary	Regular	Sometimes	Poor	No	Yes	Positive	Positive	Positive	Positive	Giardia lamblia			Al-Amal School	Jahaf	22/08/25	Team C	1	1	0	2	Medium
STU_0003	15	Female	1.1	12.5	10.3	Underweight	11.5	2.9	3.08	527	96	25.6	Anemic	3	Rural	Water Truck	Sometimes	Rarely	Pit Latrine	Illiterate	Illiterate	Regular	Sometimes	Middle	No	No	Positive	Positive	Positive	Positive	Entamoeba histolytica			Al-Noor School	Qa'tabah	30/07/25	Team B	0	0	0	0	None
STU_0004	10	Male	1.19	32.6	23	Normal	14.9	13.1	5.5	133	96.3	31.8	Non-Anemic	8	Rural	Water Truck	Sometimes	Rarely	Flush	Illiterate	Secondary	Irregular	Sometimes	Poor	No	No				Negative				Al-Wahda School	Al-Shaib	16/09/25	Team B	0	1	1	2	Medium
STU_0005	9	Male	1.24	17.7	11.5	Underweight	12.7	3.7	4.52	353	97.9	31.1	Non-Anemic	10	Rural	Water Truck	Rarely	Always	Flush	Illiterate	University	Irregular	Sometimes	Poor	No	No				Negative				Al-Amal School	Jahaf	16/09/25	Team B	0	1	1	2	Medium
STU_0006	8	Male	1.03	29.8	28.1	Overweight	11.4	14.2	5.57	514	66	37.1	Anemic	2	Rural	Public Network	Rarely	Always	Pit Latrine	Illiterate	University	Irregular	Always	Middle	Yes	No				Negative				Al-Amal School	Damt	16/04/25	Team A	0	0	0	0	None
STU_0007	12	Female	0.96	26.2	28.4	Overweight	13.3	14.1	4.23	526	81.6	30.5	Non-Anemic	6	Urban	Water Truck	Rarely	Sometimes	Pit Latrine	Illiterate	Illiterate	Regular	Always	Middle	Yes	No				Negative				Al-Wahda School	Al-Husain	20/09/25	Team C	0	0	0	0	None
STU_0008	11	Male	1.18	25.5	18.3	Underweight	13.7	14.2	4.46	298	80.7	25	Non-Anemic	7	Urban	Water Truck	Always	Always	Flush	Illiterate	Primary	Irregular	Sometimes	Poor	Yes	Yes	Positive	Positive	Positive	Positive	Giardia lamblia			Al-Wahda School	Qa'tabah	29/06/25	Team A	1	1	0	2	Medium
STU_0009	15	Male	1.39	16.6	8.6	Underweight	12.3	2.7	3.3	164	79.1	30.6	Anemic	7	Urban	Public Network	Always	Rarely	Flush	Illiterate	Illiterate	Irregular	Sometimes	Poor	Yes	No				Negative				Al-Noor School	Jahaf	20/08/25	Team B	1	1	0	2	Medium
STU_0010	14	Female	1.25	13.3	8.5	Underweight	10.3	9.6	4.46	317	60.6	24.8	Anemic	8	Urban	Water Truck	Rarely	Rarely	Pit Latrine	University	Primary	Irregular	Always	Wealthy	No	No	Positive	Positive	Positive	Positive	Ascaris lumbricoides			Al-Amal School	Qa'tabah	20/09/25	Team A	0	0	0	0	None
STU_0011	10	Male	1.38	17.2	9	Underweight	12.4	12.9	4.47	549	62.8	30.4	Non-Anemic	10	Rural	Public Network	Sometimes	Sometimes	Flush	Primary	Illiterate	Regular	Always	Wealthy	Yes	No				Negative				Al-Amal School	Jahaf	18/10/25	Team B	0	0	0	0	None
STU_0012	14	Male	1.02	25.4	24.4	Normal	15.2	3.8	3.27	524	102.6	32.5	Non-Anemic	7	Urban	Well		Sometimes	Flush	Illiterate	University	Irregular	Never	Wealthy	No	No	Positive	Positive	Positive	Positive	Entamoeba histolytica			Al-Amal School	Juban	17/04/25	Team B	0	0	0	0	None
STU_0013	5	Female	1.01	27.5	27	Overweight	10.6	10.5	5.55	133	73.8	28.6	Anemic	11	Urban	Water Truck	Always	Rarely	Pit Latrine	Illiterate	Illiterate	Regular	Never	Poor	No	No	Positive	Positive	Positive	Positive	Entamoeba histolytica	Yes	Ascaris lumbricoides	Al-Wahda School	Al-Shaib	18/07/25	Team B	1	1	0	2	Medium
STU_0014	13	Female	1.34	22.9	12.8	Underweight	15.4	2.7	5.1	359	94.3	32.8	Non-Anemic	11	Urban	Water Truck	Sometimes	Sometimes	Pit Latrine	Illiterate	Illiterate	Irregular	Always	Poor	No	No				Negative				Al-Amal School	Al-Shaib	24/08/25	Team A	1	1	0	2	Medium
STU_0015	5	Male	1.05	26.4	23.9	Normal	12.4	13.6	5.08	495	67	23	Non-Anemic	12	Urban	Public Network	Sometimes	Always	Flush	University	Illiterate	Irregular	Always	Poor	No	No				Negative				Al-Amal School	Al-Husain	17/06/25	Team A	1	1	0	2	Medium
STU_0016	8	Male	1.24	16	10.4	Underweight	7.6	4.8	3.22	128	95.1	35.6	Anemic	2	Rural	Well	Sometimes	Sometimes	Flush	Illiterate	Illiterate	Regular	Always	Wealthy	No	No				Negative				Al-Noor School	Al-Hasha	30/04/25	Team B	0	0	0	0	None
STU_0017	12	Male	1.27	25.6	15.9	Underweight	9.4	12.9	5.55	437	104	22.6	Anemic	3	Rural	Water Truck	Always	Sometimes	Flush	Illiterate	Secondary	Regular	Never	Wealthy	Yes	No				Negative				Al-Wahda School	Al-Azariq	29/06/25	Team A	0	0	0	0	None
STU_0018	15	Male	1.09	16	13.5	Underweight	12.6	7.7	4.7	309	104	28.2	Anemic	12	Rural	Water Truck	Always	Always	Pit Latrine	Illiterate	Secondary	Regular	Always	Poor	No	No	Positive	Positive	Positive	Positive	Giardia lamblia	Yes	Hymenolepis nana	Al-Amal School	Jahaf	28/07/25	Team A	0	1	1	2	Medium
STU_0019	8	Female	1.31	12.4	7.2	Underweight	7.6	4.5	4.32	222	76.3	26.5	Anemic	3	Urban	Well	Sometimes	Rarely	Flush	University	Illiterate	Regular	Always	Wealthy	No	No	Positive	Positive	Positive	Positive	Ascaris lumbricoides			Al-Amal School	Al-Dhalea	27/06/25	Team B	0	0	0	0	None
STU_0020	8	Male	0.96	15.2	16.5	Underweight	13.4	15.9	2.87	158	71.2	29.7	Non-Anemic	9	Urban	Well	Sometimes	Rarely	Pit Latrine	Illiterate	Primary	Irregular	Always	Poor	Yes	No				Negative				Al-Amal School	Al-Shaib	25/05/25	Team A	1	1	0	2	Medium
STU_0021	12	Male	1.35	19.3	10.6	Underweight	15.8	4.1	4.09	317	93.9	30	Non-Anemic	3	Urban	Water Truck	Sometimes	Rarely	Flush	Secondary	Illiterate	Irregular	Always	Poor	No	No				Negative				Al-Amal School	Al-Hasha	24/09/25	Team C	1	1	0	2	Medium
STU_0022	15	Male	1.32	29.4	16.9	Underweight	7.6	14.4	5.68	103	90	31.9	Anemic	13	Urban	Public Network	Sometimes	Sometimes	Flush	Secondary	Secondary	Irregular	Always	Poor	No	No				Negative				Al-Noor School	Al-Dhalea	23/08/25	Team C	1	1	0	2	Medium
STU_0023	10	Male	1.41	19.8	10	Underweight	13.4	5.9	3.49	191	94.9	25.1	Non-Anemic	10	Urban	Water Truck	Always	Always	Flush	Secondary	Secondary	Regular	Always	Middle	No	No	Positive	Positive	Positive	Positive	Ascaris lumbricoides			Al-Amal School	Al-Hasha	30/08/25	Team B	0	0	0	0	None
STU_0024	6	Male	1.06	14.6	13	Underweight	16	10.3	5.51	332	84.1	37.1	Non-Anemic	11	Rural	Water Truck	Rarely	Rarely	Pit Latrine	Secondary	Illiterate	Regular	Sometimes	Poor	No	No				Negative				Al-Wahda School	Al-Shaib	27/07/25	Team C	0	1	1	2	Medium
STU_0025	15	Female	1.22	13.5	9.1	Underweight	12.1	12.8	3.45	131	78.1	26.8	Non-Anemic	3	Urban	Water Truck	Sometimes	Sometimes	Flush	Primary	Secondary	Regular	Always	Middle	No	No	Positive	Positive	Positive	Positive	Entamoeba histolytica	Yes	Ascaris lumbricoides	Al-Wahda School	Qa'tabah	28/10/25	Team A	0	0	0	0	None
STU_0026	15	Female	0.97	17.9	19	Normal	15.7	13.2	5.1	376	83.1	37.9	Non-Anemic	13	Rural	Well	Rarely	Always	Pit Latrine	Illiterate	Illiterate	Regular	Always	Middle	No	No				Negative				Al-Amal School	Al-Dhalea	27/04/25	Team A	0	0	0	0	None
STU_0027	8	Female	1.08	23.2	19.9	Normal	8	7.1	4.15	408	96.8	18.7	Anemic	7	Rural	Well	Sometimes	Sometimes	Pit Latrine	Primary	Illiterate	Regular	Always	Middle	No	No	Positive	Positive	Positive	Positive	Entamoeba histolytica			Al-Amal School	Al-Dhalea	19/07/25	Team C	0	0	0	0	None
STU_0028	11	Female	1.34	27.5	15.3	Underweight	9.4	5.3	4.56	98	75.2	36.4	Anemic	13	Urban	Well	Always	Always	Pit Latrine	Secondary	Secondary	Regular	Sometimes	Poor	Yes	No				Negative				Al-Wahda School	Juban	25/10/25	Team C	1	1	0	2	Medium
STU_0029	6	Female	1.41	13	6.5	Underweight	14.9	5.2	3.09	456	63.9	32.1	Non-Anemic	7	Urban	Well	Always	Sometimes	Pit Latrine	Secondary	Secondary	Irregular	Always	Poor	Yes	No	Positive	Positive	Positive	Positive	Giardia lamblia	Yes	Hookworm	Al-Wahda School	Al-Azariq	20/10/25	Team B	1	1	0	2	Medium
STU_0030	5	Female	0.97	30.4	32.3	Overweight	14.4	5.8	4.73	366	64.6	26.8	Non-Anemic	6	Urban	Well	Sometimes	Always	Flush	University	Secondary	Regular	Sometimes	Poor	No	No	Positive	Positive	Positive	Positive	Ascaris lumbricoides	Yes	Hymenolepis nana	Al-Wahda School	Qa'tabah	23/05/25	Team B	1	1	0	2	Medium
STU_0031	9	Male	1.07	14.8	12.9	Underweight	15.1	14	5.51	400	93.1	23.6	Non-Anemic	4	Rural	Well	Rarely	Rarely	Flush	Primary	Primary	Irregular	Never	Poor	Yes	No	Positive	Positive	Positive	Positive	Giardia lamblia	Yes	Hookworm	Al-Amal School	Jahaf	20/07/25	Team C	0	1	1	2	Medium
STU_0032	15	Female	0.97	22.9	24.3	Normal	14.5	15.5	4.14	115	80.7	36.7	Non-Anemic	4	Rural	Public Network	Always	Sometimes	Flush	Illiterate	University	Irregular	Never	Wealthy	Yes	Yes	Positive	Positive	Positive	Positive	Giardia lamblia			Al-Amal School	Al-Azariq	19/06/25	Team B	0	0	0	0	None
STU_0033	11	Female	1.23	30	19.8	Normal	8.7	6.5	3.86	275	103.1	29.9	Anemic	11	Rural	Water Truck	Sometimes	Sometimes	Pit Latrine	Primary	Primary	Regular	Always	Middle	Yes	Yes	Positive	Positive	Positive	Positive	Entamoeba histolytica			Al-Wahda School	Al-Hasha	29/04/25	Team B	0	0	0	0	None
STU_0034	14	Male	1.1	12.4	10.2	Underweight	16	15.7	5.26	342	63.8	21.1	Non-Anemic	13	Rural	Well	Sometimes	Sometimes	Pit Latrine	Illiterate	Secondary	Regular	Never	Poor	Yes	No				Negative				Al-Wahda School	Al-Dhalea	30/08/25	Team A	0	1	1	2	Medium
STU_0035	5	Male	0.98	22.7	23.6	Normal	13.1	5.1	4.6	258	60.8	25	Non-Anemic	7	Rural	Water Truck	Rarely	Always	Pit Latrine	Primary	University	Irregular	Always	Poor	No	No	Positive	Positive	Positive	Positive	Ascaris lumbricoides			Al-Wahda School	Damt	30/04/25	Team C	0	1	1	2	Medium
STU_0036	8	Male	1.38	13.8	7.2	Underweight	9	13.5	4.05	441	73.6	33.2	Anemic	5	Urban	Water Truck	Rarely	Always	Pit Latrine	Illiterate	Primary	Regular	Never	Poor	No	Yes				Negative				Al-Wahda School	Al-Hasha	26/08/25	Team C	1	1	0	2	Medium
STU_0037	10	Female	1.03	25.4	23.9	Normal	10.4	14.2	3.16	307	84.5	33.8	Anemic	5	Rural	Well	Always	Always	Pit Latrine	University	Illiterate	Irregular	Sometimes	Poor	No	Yes				Negative				Al-Noor School	Al-Husain	26/04/25	Team C	0	1	1	2	Medium
STU_0038	13	Female	1.07	18.4	16.1	Underweight	8.1	3.6	2.66	463	100.5	22.5	Anemic	14	Rural	Water Truck	Always	Rarely	Flush	Secondary	Primary	Regular	Always	Poor	Yes	No	Positive	Positive	Positive	Positive	Ascaris lumbricoides			Al-Wahda School	Juban	23/07/25	Team B	0	1	1	2	Medium
STU_0039	15	Male	1.36	26.6	14.4	Underweight	11.1	3.9	3.5	481	84	37.1	Anemic	11	Urban	Water Truck	Sometimes	Rarely	Flush	Primary	Illiterate	Irregular	Always	Wealthy	No	No				Negative				Al-Noor School	Al-Husain	21/04/25	Team A	0	0	0	0	None
STU_0040	9	Male	1.36	32.2	17.4	Underweight	13.4	8.6	3.92	293	62	18.3	Non-Anemic	11	Rural	Well	Sometimes	Sometimes	Pit Latrine	University	Secondary	Irregular	Never	Poor	No	Yes				Negative				Al-Noor School	Al-Hasha	24/09/25	Team A	0	1	1	2	Medium
STU_0041	15	Male	1.12	12.9	10.3	Underweight	9.7	11.6	4.48	425	86.5	25.5	Anemic	12	Urban	Well	Always	Sometimes	Flush	Secondary	Primary	Irregular	Always	Middle	No	No	Positive	Positive	Positive	Positive	Giardia lamblia			Al-Noor School	Al-Dhalea	26/07/25	Team B	0	0	0	0	None
STU_0042	11	Female	1.32	17.2	9.9	Underweight	13.8	4.6	3.75	503	70.8	27.9	Non-Anemic	6	Urban	Water Truck	Always	Always	Pit Latrine	Illiterate	Primary	Regular	Always	Poor	No	No	Positive	Positive	Positive	Positive	Entamoeba histolytica	Yes	Hookworm	Al-Noor School	Al-Azariq	28/09/25	Team B	1	1	0	2	Medium
STU_0043	14	Female	1.28	15.9	9.7	Underweight	9.5	4.3	4.53	99	90.5	27	Anemic	14	Urban	Public Network	Sometimes	Rarely	Flush	Primary	Illiterate	Irregular	Always	Poor	Yes	No	Positive	Positive	Positive	Positive	Entamoeba histolytica			Al-Noor School	Al-Hasha	21/05/25	Team C	1	1	0	2	Medium
STU_0044	15	Female	1.19	27.4	19.3	Normal	13.9	12.7	5.56	379	79.5	32.4	Non-Anemic	3	Urban	Well	Sometimes	Sometimes	Flush	Illiterate	University	Regular	Sometimes	Poor	Yes	No	Positive	Positive	Positive	Positive	Entamoeba histolytica			Al-Amal School	Al-Husain	23/06/25	Team B	1	1	0	2	Medium
STU_0045	11	Male	1.28	17.2	10.5	Underweight	7.5	3.2	4.75	106	90.6	32.6	Anemic	7	Rural	Public Network	Rarely	Always	Pit Latrine	University	Illiterate	Irregular	Sometimes	Poor	Yes	No	Positive	Positive	Positive	Positive	Entamoeba histolytica			Al-Amal School	Al-Shaib	17/04/25	Team A	0	1	1	2	Medium
STU_0046	14	Female	1.08	23.4	20.1	Normal	12.2	2.4	3.86	351	74.2	20.1	Non-Anemic	2	Rural	Water Truck	Always	Sometimes	Flush	Primary	University	Regular	Never	Poor	No	No				Negative				Al-Wahda School	Al-Azariq	22/05/25	Team B	0	1	1	2	Medium
STU_0047	8	Male	1.42	13.5	6.7	Underweight	7.6	9.4	3.52	533	72.3	30.3	Anemic	12	Rural	Well	Rarely	Rarely	Pit Latrine	Primary	Illiterate	Irregular	Always	Poor	No	No				Negative				Al-Wahda School	Jahaf	17/05/25	Team A	0	1	1	2	Medium
STU_0048	9	Male	1.01	21.4	21	Normal	9.9	14.5	3.6	232	60.6	32	Anemic	11	Rural	Water Truck	Always	Always	Flush	Secondary	Secondary	Regular	Always	Middle	No	No				Negative				Al-Amal School	Al-Hasha	27/06/25	Team A	0	0	0	0	None
STU_0049	6	Female	0.96	12.4	13.5	Underweight	13.2	4.9	4.71	90	77.3	18.7	Non-Anemic	12	Rural	Well	Sometimes	Sometimes	Flush	Illiterate	Primary	Regular	Sometimes	Wealthy	No	No				Negative				Al-Wahda School	Al-Husain	30/08/25	Team A	0	0	0	0	None
STU_0050	11	Female	1.21	27.2	18.6	Normal	14.6	7.2	5.96	389	104.5	25.8	Non-Anemic	12	Urban	Water Truck	Rarely	Sometimes	Flush	Illiterate	Primary	Irregular	Always	Wealthy	No	Yes				Negative				Al-Wahda School	Qa'tabah	21/07/25	Team A	0	0	0	0	None
STU_0051	12	Female	1.09	27.4	23.1	Normal	11.1	14.7	5.08	399	80.6	29.7	Anemic	13	Urban	Water Truck	Always	Sometimes	Flush	Illiterate	University	Regular	Sometimes	Middle	No	No				Negative				Al-Wahda School	Jahaf	30/09/25	Team A	0	0	0	0	None
STU_0052	15	Male	1.17	29	21.2	Normal	13.7	10.9	3.51	192	71.1	37.9	Non-Anemic	8	Rural	Water Truck	Sometimes	Always	Flush	Secondary	Secondary	Regular	Never	Middle	No	Yes				Negative				Al-Noor School	Al-Azariq	23/10/25	Team A	0	0	0	0	None
STU_0053	6	Female	1.14	31.9	24.5	Normal	14.9	12.2	3.03	479	97.8	35.9	Non-Anemic	3	Urban	Water Truck	Rarely	Rarely	Flush	University	University	Regular	Sometimes	Poor	Yes	No				Negative				Al-Wahda School	Al-Azariq	30/07/25	Team A	1	1	0	2	Medium
STU_0054	8	Male	1.18	27.9	20	Normal	11.5	14.3	5.11	465	100.7	34.5	Non-Anemic	2	Urban	Well	Sometimes	Always	Pit Latrine	Primary	Primary	Irregular	Always	Poor	No	Yes	Positive	Positive	Positive	Positive	Giardia lamblia	Yes	Hymenolepis nana	Al-Amal School	Damt	23/05/25	Team C	1	1	0	2	Medium
STU_0055	5	Female	1.08	32.1	27.5	Overweight	11.6	12.5	4.38	141	99.9	31	Non-Anemic	8	Urban	Water Truck	Sometimes	Always	Pit Latrine	Primary	Secondary	Irregular	Sometimes	Wealthy	Yes	No				Negative				Al-Wahda School	Al-Dhalea	18/06/25	Team A	0	0	0	0	None
STU_0056	15	Male	1.4	18.2	9.3	Underweight	15.9	6	5.14	141	100.1	26.9	Non-Anemic	8	Urban	Well	Sometimes	Rarely	Pit Latrine	Secondary	Primary	Irregular	Sometimes	Poor	No	No				Negative				Al-Noor School	Al-Husain	27/05/25	Team B	1	1	0	2	Medium
STU_0057	15	Male	1.12	24.7	19.7	Normal	14.9	14	4.04	338	78.3	36.4	Non-Anemic	4	Rural	Water Truck	Rarely	Sometimes	Flush	Secondary	Primary	Irregular	Sometimes	Poor	Yes	No				Negative				Al-Wahda School	Damt	23/09/25	Team C	0	1	1	2	Medium
STU_0058	7	Female	1.39	29.7	15.4	Underweight	10.1	14.4	5.39	307	99.4	20.3	Anemic	13	Rural	Water Truck	Sometimes	Always	Flush	University	Primary	Regular	Always	Poor	No	No				Negative				Al-Noor School	Al-Husain	27/04/25	Team C	0	1	1	2	Medium
STU_0059	15	Female	1.36	27.5	14.9	Underweight	8.3	11.4	2.89	331	93.3	35.5	Anemic	4	Urban	Water Truck	Rarely	Rarely	Flush	Illiterate	University	Irregular	Sometimes	Middle	No	Yes	Positive	Positive	Positive	Positive	Hymenolepis nana			Al-Amal School	Qa'tabah	30/05/25	Team A	0	0	0	0	None
STU_0060	10	Male	1.21	31.9	21.8	Normal	11.8	4.7	3	347	85.1	25.5	Non-Anemic	8	Urban	Water Truck	Rarely	Always	Pit Latrine	Illiterate	Secondary	Regular	Always	Poor	Yes	Yes				Negative				Al-Wahda School	Damt	23/09/25	Team A	1	1	0	2	Medium
STU_0061	8	Male	1.03	23.4	22.1	Normal	15.3	9.4	3.81	477	95.6	31.4	Non-Anemic	3	Rural	Water Truck	Sometimes	Rarely	Flush	Illiterate	University	Irregular	Always	Poor	No	Yes	Positive	Positive	Positive	Positive	Hymenolepis nana			Al-Noor School	Qa'tabah	27/08/25	Team A	0	1	1	2	Medium
STU_0062	12	Female	1.13	22.9	17.9	Underweight	12.1	5.5	4.65	421	89.5	23.2	Non-Anemic	3	Urban	Water Truck	Always	Always	Flush	Primary	University	Regular	Sometimes	Poor	No	No				Negative				Al-Wahda School	Juban	19/05/25	Team C	1	1	0	2	Medium
STU_0063	9	Male	1.27	25.4	15.7	Underweight	12.3	8.2	3.47	237	95.3	29.3	Non-Anemic	4	Rural	Water Truck	Sometimes	Sometimes	Pit Latrine	Primary	University	Regular	Always	Wealthy	Yes	No				Negative				Al-Noor School	Al-Shaib	24/08/25	Team C	0	0	0	0	None
STU_0064	15	Male	1.01	32.6	32	Overweight	7.8	5.4	5.57	504	73.4	37.9	Anemic	10	Urban	Well	Sometimes	Always	Pit Latrine	Illiterate	University	Irregular	Always	Middle	No	No				Negative				Al-Wahda School	Al-Azariq	29/10/25	Team A	0	0	0	0	None
STU_0065	12	Male	1.01	14.9	14.6	Underweight	10	15.5	4.91	476	75	19.9	Anemic	2	Rural	Well	Rarely	Sometimes	Flush	Illiterate	University	Regular	Sometimes	Poor	No	No	Positive	Positive	Positive	Positive	Entamoeba histolytica			Al-Wahda School	Al-Azariq	21/04/25	Team A	0	1	1	2	Medium
STU_0066	15	Male	1.41	27.4	13.8	Underweight	11.2	7.1	3.73	222	78.7	20.3	Anemic	10	Urban	Well	Sometimes	Always	Pit Latrine	Primary	Secondary	Irregular	Sometimes	Middle	No	No	Positive	Positive	Positive	Positive	Entamoeba histolytica			Al-Wahda School	Al-Husain	29/06/25	Team B	0	0	0	0	None
STU_0067	15	Female	0.97	16.6	17.6	Underweight	14.8	8.7	4.02	245	98.7	34.1	Non-Anemic	11	Rural	Water Truck	Always	Sometimes	Flush	Secondary	University	Irregular	Always	Middle	Yes	Yes				Negative				Al-Amal School	Al-Shaib	26/04/25	Team A	0	0	0	0	None
STU_0068	7	Female	1.07	14.8	12.9	Underweight	9.2	3.4	4.67	382	93.3	34	Anemic	3	Urban	Public Network	Sometimes	Rarely	Pit Latrine	Secondary	University	Regular	Never	Middle	Yes	Yes				Negative				Al-Noor School	Jahaf	21/08/25	Team C	0	0	0	0	None
STU_0069	10	Male	1.07	28.3	24.7	Normal	11.6	6.7	4.3	346	83.1	24.2	Non-Anemic	5	Rural	Water Truck	Always	Sometimes	Flush	Illiterate	Illiterate	Irregular	Sometimes	Poor	Yes	No	Positive	Positive	Positive	Positive	Ascaris lumbricoides			Al-Noor School	Jahaf	24/04/25	Team A	0	1	1	2	Medium
STU_0070	12	Male	1.06	15.7	14	Underweight	14.4	10.7	5.44	339	100.3	22.2	Non-Anemic	3	Rural	Water Truck	Always	Always	Pit Latrine	Secondary	Secondary	Regular	Always	Poor	Yes	No				Negative				Al-Wahda School	Al-Hasha	29/10/25	Team A	0	1	1	2	Medium
STU_0071	12	Male	1.13	22.1	17.3	Underweight	9.6	2.7	4.88	403	80.6	26.8	Anemic	13	Rural	Water Truck	Always	Sometimes	Flush	Illiterate	Illiterate	Irregular	Sometimes	Poor	No	No				Negative				Al-Amal School	Al-Shaib	16/04/25	Team B	0	1	1	2	Medium
STU_0072	9	Female	1.27	19.4	12	Underweight	9.8	11	2.9	114	76.3	23.2	Anemic	10	Urban	Water Truck	Sometimes	Sometimes	Pit Latrine	Primary	Primary	Irregular	Always	Middle	Yes	Yes	Positive	Positive	Positive	Positive	Entamoeba histolytica			Al-Noor School	Al-Husain	28/08/25	Team C	0	0	0	0	None
STU_0073	12	Female	1.22	18	12.1	Underweight	8.4	14.9	5.69	493	83.7	37.5	Anemic	11	Rural	Water Truck	Sometimes	Always	Pit Latrine	University	Primary	Irregular	Sometimes	Middle	Yes	No				Negative				Al-Noor School	Juban	23/07/25	Team C	0	0	0	0	None
STU_0074	13	Male	1.39	33.2	17.2	Underweight	12.1	4.9	4.06	121	72.7	34	Non-Anemic	12	Urban	Well	Sometimes	Rarely	Flush	University	Secondary	Regular	Always	Poor	No	No	Positive	Positive	Positive	Positive	Entamoeba histolytica			Al-Amal School	Al-Shaib	28/10/25	Team C	1	1	0	2	Medium
STU_0075	13	Male	1.25	25.8	16.5	Underweight	9.5	15.3	3.69	545	66.4	22.2	Anemic	4	Rural	Water Truck	Sometimes	Rarely	Flush	Illiterate	Illiterate	Regular	Never	Poor	Yes	Yes	Positive	Positive	Positive	Positive	Hymenolepis nana			Al-Wahda School	Juban	28/06/25	Team B	0	1	1	2	Medium
STU_0076	9	Female	1.17	13.3	9.7	Underweight	11.2	12	2.87	260	104.4	28.3	Anemic	5	Rural	Water Truck	Always	Sometimes	Pit Latrine	Primary	Secondary	Regular	Always	Poor	No	No	Positive	Positive	Positive	Positive	Ascaris lumbricoides			Al-Amal School	Jahaf	20/07/25	Team A	0	1	1	2	Medium
STU_0077	6	Male	1.21	17.1	11.7	Underweight	11.9	11.1	4	304	73.2	21.3	Non-Anemic	10	Rural	Public Network	Sometimes	Sometimes	Pit Latrine	Secondary	Illiterate	Regular	Sometimes	Middle	No	Yes				Negative				Al-Noor School	Juban	29/08/25	Team B	0	0	0	0	None
STU_0078	14	Male	1.39	26	13.5	Underweight	10.1	14.2	4.16	393	98.8	33.3	Anemic	14	Urban	Public Network	Sometimes	Rarely	Flush	Illiterate	Secondary	Irregular	Always	Middle	No	No				Negative				Al-Wahda School	Al-Shaib	26/05/25	Team B	0	0	0	0	None
STU_0079	5	Male	1.32	20.9	12	Underweight	12.5	8.6	4.71	315	80.2	27.9	Non-Anemic	7	Urban	Water Truck	Always	Always	Pit Latrine	Primary	Illiterate	Irregular	Sometimes	Poor	No	Yes	Positive	Positive	Positive	Positive	Entamoeba histolytica			Al-Wahda School	Qa'tabah	20/06/25	Team B	1	1	0	2	Medium
STU_0080	7	Male	1.19	28.1	19.8	Normal	7.6	13.5	3.26	392	99.4	26.4	Anemic	11	Urban	Well	Sometimes	Rarely	Pit Latrine	University	Primary	Irregular	Sometimes	Poor	No	No	Positive	Positive	Positive	Positive	Entamoeba histolytica			Al-Wahda School	Juban	19/07/25	Team A	1	1	0	2	Medium
STU_0081	14	Male	1.18	18.3	13.1	Underweight	13.8	10	4.65	185	78.7	36.4	Non-Anemic	11	Urban	Water Truck	Always	Rarely	Flush	Illiterate	Primary	Regular	Sometimes	Wealthy	No	Yes	Positive	Positive	Positive	Positive	Entamoeba histolytica			Al-Amal School	Al-Husain	30/07/25	Team B	0	0	0	0	None
STU_0082	5	Female	1.39	13.4	6.9	Underweight	15.4	15.7	2.52	427	90.5	34.9	Non-Anemic	11	Rural	Water Truck	Rarely	Rarely	Flush	Secondary	Illiterate	Regular	Sometimes	Poor	No	Yes				Negative				Al-Wahda School	Juban	29/06/25	Team B	0	1	1	2	Medium
STU_0083	7	Male	1.12	28.8	23	Normal	14.1	11.9	2.53	245	78.7	32.9	Non-Anemic	9	Urban	Water Truck	Sometimes	Sometimes	Flush	Illiterate	Primary	Regular	Sometimes	Middle	No	No				Negative				Al-Amal School	Damt	23/06/25	Team C	0	0	0	0	None
STU_0084	10	Male	1.07	23.3	20.4	Normal	9.1	14.4	5.13	273	97.5	32.5	Anemic	5	Rural	Water Truck	Always	Rarely	Pit Latrine	Primary	Secondary	Irregular	Always	Poor	No	No	Positive	Positive	Positive	Positive	Entamoeba histolytica			Al-Amal School	Jahaf	17/10/25	Team B	0	1	1	2	Medium
STU_0085	7	Female	1.34	17.8	9.9	Underweight	8.7	4.6	5.28	485	60.1	25	Anemic	6	Rural	Water Truck	Sometimes	Rarely	Pit Latrine	University	Primary	Irregular	Never	Poor	No	Yes	Positive	Positive	Positive	Positive	Giardia lamblia	Yes	Ascaris lumbricoides	Al-Amal School	Al-Hasha	16/05/25	Team C	0	1	1	2	Medium
STU_0086	9	Female	1.01	26.2	25.7	Overweight	11.9	2.9	4.88	258	86	20.1	Non-Anemic	10	Rural	Water Truck	Sometimes	Rarely	Pit Latrine	Illiterate	Illiterate	Regular	Always	Middle	No	No	Positive	Positive	Positive	Positive	Ascaris lumbricoides	Yes	Ascaris lumbricoides	Al-Wahda School	Al-Hasha	28/09/25	Team B	0	0	0	0	None
STU_0087	6	Female	1.32	17.4	10	Underweight	8.8	4.1	4.32	331	91.8	30.9	Anemic	5	Urban	Public Network	Rarely	Always	Pit Latrine	University	Illiterate	Regular	Sometimes	Poor	No	Yes	Positive	Positive	Positive	Positive	Giardia lamblia			Al-Wahda School	Qa'tabah	17/07/25	Team C	1	1	0	2	Medium
STU_0088	6	Male	0.96	20.7	22.5	Normal	12	14.4	4.44	518	90.1	32.5	Non-Anemic	12	Urban	Well	Always	Always	Pit Latrine	Illiterate	Illiterate	Regular	Never	Poor	Yes	No				Negative				Al-Noor School	Qa'tabah	30/05/25	Team B	1	1	0	2	Medium
STU_0089	6	Female	1.38	12.3	6.5	Underweight	8.2	15.9	2.77	301	70.6	33.3	Anemic	9	Urban	Water Truck	Sometimes	Sometimes	Pit Latrine	Illiterate	Illiterate	Irregular	Sometimes	Poor	No	No	Positive	Positive	Positive	Positive	Hymenolepis nana	Yes	Entamoeba histolytica	Al-Noor School	Al-Shaib	23/05/25	Team C	1	1	0	2	Medium
STU_0090	6	Female	1.25	26.2	16.8	Underweight	12.1	14.1	3.29	292	70.7	21	Non-Anemic	13	Urban	Well	Sometimes	Sometimes	Pit Latrine	Primary	Primary	Regular	Never	Poor	No	No				Negative				Al-Wahda School	Al-Azariq	20/10/25	Team A	1	1	0	2	Medium
STU_0091	6	Male	1.07	27	23.6	Normal	8.6	2.1	5.66	284	94.3	30.2	Anemic	10	Rural	Well	Sometimes	Rarely	Flush	Illiterate	Secondary	Regular	Always	Poor	Yes	Yes	Positive	Positive	Positive	Positive	Entamoeba histolytica	Yes	Hymenolepis nana	Al-Noor School	Qa'tabah	22/06/25	Team B	0	1	1	2	Medium
STU_0092	5	Female	1.29	31.8	19.1	Normal	7.6	6.5	5.46	308	87.4	23.6	Anemic	14	Urban	Well	Sometimes	Sometimes	Pit Latrine	Illiterate	Illiterate	Regular	Never	Poor	No	No	Positive	Positive	Positive	Positive	Giardia lamblia			Al-Wahda School	Al-Hasha	28/10/25	Team B	1	1	0	2	Medium
STU_0093	13	Male	1.05	27.8	25.2	Overweight	10.6	14.2	5.14	87	89	20.8	Anemic	3	Rural	Water Truck	Always	Sometimes	Flush	Primary	Illiterate	Irregular	Always	Poor	Yes	No	Positive	Positive	Positive	Positive	Giardia lamblia			Al-Wahda School	Juban	24/10/25	Team A	0	1	1	2	Medium
STU_0094	12	Female	1.24	28	18.2	Underweight	9	8.2	2.8	524	98.8	34.1	Anemic	9	Urban	Water Truck	Rarely	Sometimes	Pit Latrine	Illiterate	Secondary	Irregular	Always	Poor	No	Yes				Negative				Al-Amal School	Damt	25/04/25	Team B	1	1	0	2	Medium
STU_0095	10	Female	0.98	30.4	31.7	Overweight	10.1	10.3	2.93	106	77.1	27.2	Anemic	7	Urban	Water Truck	Always	Always	Flush	Illiterate	University	Regular	Always	Middle	Yes	No	Positive	Positive	Positive	Positive	Ascaris lumbricoides	Yes	Hymenolepis nana	Al-Amal School	Al-Dhalea	19/05/25	Team C	0	0	0	0	None
STU_0096	6	Female	1	25.7	25.7	Overweight	8.8	11.7	5.58	472	62.7	34.2	Anemic	3	Rural	Public Network	Sometimes	Sometimes	Flush	Illiterate	Primary	Irregular	Always	Middle	No	No				Negative				Al-Noor School	Al-Shaib	28/08/25	Team C	0	0	0	0	None
STU_0097	7	Male	0.98	27.9	29.1	Overweight	12.9	6	5.72	472	78.5	32.8	Non-Anemic	7	Rural	Well	Sometimes	Always	Flush	Primary	Primary	Irregular	Always	Middle	Yes	Yes				Negative				Al-Amal School	Damt	19/04/25	Team C	0	0	0	0	None
STU_0098	12	Male	1.07	19.6	17.1	Underweight	12.9	12.6	5.34	291	78.4	30.5	Non-Anemic	8	Urban	Public Network	Rarely	Always	Pit Latrine	Illiterate	Secondary	Irregular	Sometimes	Poor	Yes	No				Negative				Al-Noor School	Qa'tabah	26/10/25	Team A	1	1	0	2	Medium
STU_0099	8	Female	1.32	30.6	17.6	Underweight	13.8	2.6	4.1	537	60.8	37.6	Non-Anemic	5	Urban	Public Network	Always	Always	Pit Latrine	Primary	Illiterate	Regular	Always	Poor	No	Yes	Positive	Positive	Positive	Positive	Hookworm			Al-Amal School	Al-Shaib	24/10/25	Team B	1	1	0	2	Medium
STU_0100	13	Male	1.06	23.4	20.8	Normal	15.5	8.6	3.23	211	103.1	31.7	Non-Anemic	11	Urban	Public Network	Sometimes	Sometimes	Flush	Secondary	Secondary	Irregular	Never	Middle	No	No				Negative				Al-Wahda School	Al-Shaib	19/09/25	Team A	0	0	0	0	None
STU_0101	9	Male	1.3	19.8	11.7	Underweight	13.9	4.4	5.43	265	77.8	26.6	Non-Anemic	14	Urban	Water Truck	Sometimes	Sometimes	Flush	Illiterate	Illiterate	Regular	Never	Poor	Yes	No				Negative				Al-Amal School	Al-Azariq	18/04/25	Team A	1	1	0	2	Medium
STU_0102	8	Female	1.12	18.2	14.5	Underweight	12.1	14.4	3.06	152	102.8	26.8	Non-Anemic	9	Rural	Water Truck	Always	Rarely	Pit Latrine	University	Secondary	Regular	Never	Poor	No	Yes	Positive	Positive	Positive	Positive	Giardia lamblia			Al-Amal School	Al-Hasha	26/10/25	Team A	0	1	1	2	Medium
STU_0103	14	Male	1.02	24.5	23.5	Normal	12.5	6.3	4.14	357	81.6	30.8	Non-Anemic	2	Urban	Public Network	Rarely	Rarely	Pit Latrine	Illiterate	Primary	Regular	Sometimes	Middle	No	No				Negative				Al-Noor School	Juban	27/05/25	Team C	0	0	0	0	None
STU_0104	7	Female	1.2	20.6	14.3	Underweight	14.4	5.4	5.52	227	88.8	27.1	Non-Anemic	9	Urban	Water Truck	Rarely	Sometimes	Pit Latrine	Secondary	Illiterate	Irregular	Sometimes	Wealthy	No	Yes				Negative				Al-Amal School	Juban	30/09/25	Team A	0	0	0	0	None
STU_0105	6	Female	1.15	22.2	16.8	Underweight	15.4	13.8	4.59	353	76.2	36.5	Non-Anemic	2	Urban	Well	Always	Always	Pit Latrine	Primary	Primary	Regular	Sometimes	Poor	Yes	No				Negative				Al-Amal School	Al-Dhalea	16/09/25	Team C	1	1	0	2	Medium
STU_0106	15	Female	0.99	32.8	33.5	Overweight	15.8	8.6	5.33	295	88.7	27.8	Non-Anemic	4	Rural	Water Truck	Always	Sometimes	Pit Latrine	Illiterate	Illiterate	Irregular	Sometimes	Wealthy	No	Yes				Negative				Al-Amal School	Juban	28/08/25	Team C	0	0	0	0	None
STU_0107	15	Female	1.41	24.7	12.4	Underweight	12	13.3	5.78	520	73	30.6	Non-Anemic	10	Rural	Water Truck	Sometimes	Sometimes	Flush	University	University	Regular	Never	Middle	Yes	No	Positive	Positive	Positive	Positive	Ascaris lumbricoides			Al-Noor School	Al-Hasha	30/06/25	Team A	0	0	0	0	None
STU_0108	6	Male	0.96	33.7	36.6	Overweight	11.2	14.3	3.33	89	97	19.9	Anemic	3	Rural	Public Network	Always	Sometimes	Pit Latrine	Primary	Primary	Irregular	Never	Middle	Yes	Yes	Positive	Positive	Positive	Positive	Giardia lamblia			Al-Amal School	Qa'tabah	24/04/25	Team C	0	0	0	0	None
STU_0109	6	Male	1.29	28.6	17.2	Underweight	11.2	13.8	3.18	233	69.2	18.4	Anemic	12	Urban	Water Truck	Always	Rarely	Flush	University	University	Irregular	Sometimes	Middle	No	No	Positive	Positive	Positive	Positive	Entamoeba histolytica			Al-Noor School	Qa'tabah	30/09/25	Team B	0	0	0	0	None
STU_0110	9	Male	1.07	20.8	18.2	Underweight	14.1	15.5	2.59	440	83	25.3	Non-Anemic	8	Urban	Water Truck	Sometimes	Sometimes	Flush	Secondary	University	Regular	Sometimes	Poor	No	No	Positive	Positive	Positive	Positive	Entamoeba histolytica			Al-Amal School	Al-Azariq	27/06/25	Team C	1	1	0	2	Medium
STU_0111	11	Female	1.34	33.7	18.8	Normal	10.3	15.2	4.58	442	67.9	23.6	Anemic	8	Rural	Water Truck	Rarely	Rarely	Pit Latrine	University	Illiterate	Regular	Sometimes	Wealthy	Yes	No				Negative				Al-Wahda School	Al-Shaib	27/04/25	Team A	0	0	0	0	None
STU_0112	14	Male	1.34	16.3	9.1	Underweight	13.1	13.8	2.8	404	66.3	24.6	Non-Anemic	9	Urban	Well	Rarely	Always	Flush	University	Secondary	Regular	Always	Middle	Yes	No	Positive	Positive	Positive	Positive	Entamoeba histolytica			Al-Wahda School	Qa'tabah	18/08/25	Team C	0	0	0	0	None
STU_0113	11	Female	1.41	21.7	10.9	Underweight	10.9	10	3.69	506	88.8	18.7	Anemic	11	Rural	Public Network	Sometimes	Sometimes	Pit Latrine	Illiterate	Primary	Regular	Sometimes	Poor	No	No				Negative				Al-Noor School	Al-Hasha	18/05/25	Team B	0	1	1	2	Medium
STU_0114	7	Female	1.26	21.7	13.7	Underweight	10	7.4	3	385	98.7	19.4	Anemic	14	Urban	Water Truck	Rarely	Always	Pit Latrine	Secondary	Illiterate	Irregular	Always	Poor	No	Yes				Negative				Al-Noor School	Damt	27/09/25	Team B	1	1	0	2	Medium
STU_0115	12	Female	1.22	23	15.5	Underweight	15.7	3.7	4.64	274	69.4	29.2	Non-Anemic	5	Rural	Well	Sometimes	Sometimes	Pit Latrine	Illiterate	Illiterate	Irregular	Never	Poor	Yes	Yes	Positive	Positive	Positive	Positive	Giardia lamblia			Al-Amal School	Al-Azariq	20/09/25	Team C	0	1	1	2	Medium
STU_0116	9	Female	1.29	26.3	15.8	Underweight	13.9	14.6	3.49	430	92.7	28.3	Non-Anemic	2	Urban	Water Truck	Rarely	Sometimes	Pit Latrine	Primary	Secondary	Irregular	Always	Middle	Yes	No	Positive	Positive	Positive	Positive	Entamoeba histolytica			Al-Noor School	Al-Shaib	26/10/25	Team C	0	0	0	0	None
STU_0117	9	Male	1.01	30.3	29.7	Overweight	14.8	7.8	2.59	422	67.2	25.6	Non-Anemic	14	Rural	Water Truck	Sometimes	Sometimes	Pit Latrine	Secondary	Primary	Irregular	Always	Poor	Yes	No	Positive	Positive	Positive	Positive	Entamoeba histolytica			Al-Amal School	Damt	23/08/25	Team C	0	1	1	2	Medium
STU_0118	7	Female	1.3	21.7	12.8	Underweight	7.8	15.3	3.66	490	81	18.1	Anemic	4	Rural	Public Network	Always	Sometimes	Flush	Secondary	University	Regular	Sometimes	Poor	No	Yes				Negative				Al-Wahda School	Al-Hasha	22/04/25	Team B	0	1	1	2	Medium
STU_0119	15	Male	1.08	31.8	27.3	Overweight	13.3	4.3	5.41	446	60.7	23.9	Non-Anemic	11	Rural	Water Truck	Sometimes	Rarely	Pit Latrine	Primary	Secondary	Regular	Always	Poor	Yes	No				Negative				Al-Wahda School	Damt	29/04/25	Team B	0	1	1	2	Medium
STU_0120	6	Male	1.38	16.8	8.8	Underweight	14.5	5.1	5.67	239	61.1	27.4	Non-Anemic	6	Rural	Public Network	Sometimes	Rarely	Pit Latrine	Illiterate	Secondary	Regular	Sometimes	Poor	Yes	Yes	Positive	Positive	Positive	Positive	Entamoeba histolytica	Yes	Giardia lamblia	Al-Wahda School	Al-Shaib	25/07/25	Team A	0	1	1	2	Medium
STU_0121	6	Male	1.23	15.9	10.5	Underweight	13.2	12.6	2.92	397	101.4	27.6	Non-Anemic	5	Urban	Public Network	Sometimes	Always	Pit Latrine	Illiterate	Illiterate	Regular	Always	Middle	No	Yes	Positive	Positive	Positive	Positive	Ascaris lumbricoides			Al-Wahda School	Qa'tabah	22/10/25	Team C	0	0	0	0	None
STU_0122	12	Male	1.4	24.4	12.4	Underweight	12.2	15.5	3.53	292	92	28.2	Non-Anemic	6	Urban	Water Truck	Sometimes	Rarely	Pit Latrine	Illiterate	Illiterate	Regular	Always	Poor	Yes	No				Negative				Al-Noor School	Al-Husain	21/04/25	Team C	1	1	0	2	Medium
STU_0123	12	Female	1.39	28.8	14.9	Underweight	14.8	7.9	5.73	440	76.3	34	Non-Anemic	12	Urban	Water Truck	Sometimes	Sometimes	Pit Latrine	Primary	Illiterate	Irregular	Sometimes	Poor	No	No				Negative				Al-Noor School	Al-Husain	24/05/25	Team B	1	1	0	2	Medium
STU_0124	6	Female	1.3	20.2	12	Underweight	12.7	5.9	5.53	181	74	27.2	Non-Anemic	11	Rural	Well	Always	Rarely	Flush	Primary	Illiterate	Irregular	Never	Poor	Yes	Yes	Positive	Positive	Positive	Positive	Entamoeba histolytica			Al-Amal School	Qa'tabah	26/08/25	Team C	0	1	1	2	Medium
STU_0125	12	Male	1.02	26.8	25.8	Overweight	12.7	14.3	4.32	389	94.2	26.6	Non-Anemic	2	Rural	Water Truck	Always	Always	Pit Latrine	University	Primary	Irregular	Always	Poor	Yes	No				Negative				Al-Amal School	Qa'tabah	27/10/25	Team C	0	1	1	2	Medium
STU_0126	9	Male	1.11	31.9	25.9	Overweight	13.4	10.6	4.01	410	101.9	21.4	Non-Anemic	2	Urban	Water Truck	Always	Rarely	Pit Latrine	Illiterate	Secondary	Regular	Always	Poor	Yes	No				Negative				Al-Noor School	Juban	19/07/25	Team A	1	1	0	2	Medium
STU_0127	9	Male	1.07	29	25.3	Overweight	11.1	10.7	3.21	489	82.1	23.7	Anemic	4	Urban	Water Truck	Rarely	Sometimes	Flush	Primary	University	Regular	Always	Poor	No	No				Negative				Al-Noor School	Al-Dhalea	22/06/25	Team B	1	1	0	2	Medium
STU_0128	9	Male	1.35	29.7	16.3	Underweight	10.4	8.7	5.44	114	74.5	36.4	Anemic	9	Rural	Water Truck	Sometimes	Always	Flush	Secondary	Secondary	Irregular	Sometimes	Poor	Yes	Yes				Negative				Al-Amal School	Al-Dhalea	21/07/25	Team C	0	1	1	2	Medium
STU_0129	6	Female	1.1	21.2	17.5	Underweight	9.8	14.9	3.78	332	64.8	19.9	Anemic	8	Urban	Water Truck	Sometimes	Sometimes	Pit Latrine	Illiterate	Primary	Irregular	Sometimes	Poor	Yes	Yes				Negative				Al-Wahda School	Jahaf	23/09/25	Team C	1	1	0	2	Medium
STU_0130	15	Female	1.36	27.3	14.8	Underweight	13.1	9.2	3.7	253	69	27.9	Non-Anemic	14	Urban	Public Network	Rarely	Always	Pit Latrine	Illiterate	Illiterate	Irregular	Never	Middle	No	Yes	Positive	Positive	Positive	Positive	Hymenolepis nana	Yes	Entamoeba histolytica	Al-Wahda School	Al-Husain	23/08/25	Team A	0	0	0	0	None
STU_0131	9	Male	1.34	22.9	12.8	Underweight	15.3	2.3	2.89	362	89.3	32.4	Non-Anemic	2	Rural	Water Truck	Sometimes	Rarely	Flush	Illiterate	Secondary	Irregular	Always	Middle	No	No	Positive	Positive	Positive	Positive	Giardia lamblia			Al-Noor School	Al-Husain	29/10/25	Team C	0	0	0	0	None
STU_0132	11	Male	1.05	30.2	27.4	Overweight	11.9	14.5	4.35	294	93.4	23.4	Non-Anemic	6	Urban	Water Truck	Sometimes	Sometimes	Flush	Illiterate	Primary	Irregular	Always	Poor	No	No	Positive	Positive	Positive	Positive	Ascaris lumbricoides	Yes	Hookworm	Al-Wahda School	Al-Azariq	27/04/25	Team C	1	1	0	2	Medium
STU_0133	5	Male	1.05	25.5	23.1	Normal	12.3	8.3	4.42	279	98.6	19.1	Non-Anemic	14	Rural	Public Network	Sometimes	Rarely	Flush	University	Illiterate	Regular	Always	Poor	No	No				Negative				Al-Noor School	Al-Husain	20/07/25	Team B	0	1	1	2	Medium
STU_0134	11	Female	1.04	16.6	15.3	Underweight	13.2	7	5.34	273	65.9	30.1	Non-Anemic	11	Rural	Water Truck	Sometimes	Always	Flush	Secondary	University	Regular	Never	Middle	No	Yes				Negative				Al-Wahda School	Juban	29/08/25	Team B	0	0	0	0	None
STU_0135	9	Male	0.96	27.1	29.4	Overweight	10.9	6.9	5.54	500	63.4	36.7	Anemic	5	Rural	Well	Always	Sometimes	Pit Latrine	University	Illiterate	Regular	Never	Poor	No	Yes	Positive	Positive	Positive	Positive	Hymenolepis nana			Al-Amal School	Al-Azariq	21/07/25	Team B	0	1	1	2	Medium
STU_0136	15	Female	0.96	20.2	21.9	Normal	11	13.9	5.13	130	79.3	27.9	Anemic	10	Rural	Water Truck	Always	Sometimes	Flush	University	Illiterate	Irregular	Never	Middle	Yes	Yes				Negative				Al-Amal School	Damt	16/06/25	Team C	0	0	0	0	None
STU_0137	8	Female	1.06	33.2	29.5	Overweight	12	9.5	5.48	179	69.7	24.6	Non-Anemic	8	Urban	Well	Sometimes	Rarely	Pit Latrine	Illiterate	Secondary	Irregular	Always	Poor	No	Yes	Positive	Positive	Positive	Positive	Ascaris lumbricoides			Al-Amal School	Al-Husain	23/04/25	Team B	1	1	0	2	Medium
STU_0138	13	Female	1.24	21.6	14	Underweight	13.4	4.1	3.04	229	89.7	36.8	Non-Anemic	7	Rural	Water Truck	Sometimes	Sometimes	Flush	Secondary	Secondary	Irregular	Always	Poor	No	No	Positive	Positive	Positive	Positive	Entamoeba histolytica			Al-Amal School	Al-Dhalea	25/08/25	Team B	0	1	1	2	Medium
STU_0139	11	Female	1	14.2	14.2	Underweight	13	8.5	5.39	336	61.9	30.9	Non-Anemic	9	Urban	Water Truck	Always	Sometimes	Flush	Secondary	Primary	Irregular	Always	Poor	Yes	No				Negative				Al-Amal School	Damt	22/08/25	Team A	1	1	0	2	Medium
STU_0140	15	Female	1.06	18.7	16.6	Underweight	9.4	6.9	4.01	290	93.2	26.8	Anemic	12	Rural	Public Network	Rarely	Always	Pit Latrine	Primary	Illiterate	Regular	Sometimes	Wealthy	No	No	Positive	Positive	Positive	Positive	Ascaris lumbricoides			Al-Amal School	Al-Shaib	25/09/25	Team B	0	0	0	0	None
STU_0141	12	Female	1.24	31.9	20.7	Normal	8.4	15.8	5.12	282	62.7	23.8	Anemic	14	Urban	Water Truck	Sometimes	Sometimes	Flush	Secondary	Illiterate	Regular	Always	Middle	No	No	Positive	Positive	Positive	Positive	Giardia lamblia			Al-Wahda School	Al-Husain	28/07/25	Team A	0	0	0	0	None
STU_0142	5	Female	1.06	28.1	25	Overweight	12.5	4.8	2.68	371	89.1	33.7	Non-Anemic	9	Rural	Water Truck	Always	Sometimes	Flush	Secondary	Primary	Regular	Always	Middle	No	No				Negative				Al-Amal School	Juban	25/09/25	Team B	0	0	0	0	None
STU_0143	8	Male	1.37	14.8	7.9	Underweight	9.5	11.3	3.9	306	60.4	25.4	Anemic	9	Urban	Public Network	Sometimes	Always	Flush	Secondary	Primary	Irregular	Sometimes	Wealthy	No	No	Positive	Positive	Positive	Positive	Ascaris lumbricoides			Al-Amal School	Jahaf	25/05/25	Team B	0	0	0	0	None
STU_0144	7	Female	1.35	27.2	14.9	Underweight	13.4	3.8	5.53	448	75.8	35.8	Non-Anemic	5	Rural	Water Truck	Sometimes	Rarely	Flush	University	Illiterate	Regular	Sometimes	Middle	No	Yes				Negative				Al-Noor School	Al-Shaib	30/06/25	Team B	0	0	0	0	None
STU_0145	12	Male	1.08	31.5	27	Overweight	12.8	4.7	5.96	232	93.3	24	Non-Anemic	13	Rural	Water Truck	Always	Rarely	Flush	Illiterate	Illiterate	Regular	Sometimes	Poor	No	No				Negative				Al-Amal School	Al-Husain	20/10/25	Team C	0	1	1	2	Medium
STU_0146	5	Female	1.33	23.4	13.2	Underweight	15.6	13	4.02	349	73.6	18.1	Non-Anemic	10	Rural	Well	Rarely	Sometimes	Flush	Primary	Primary	Regular	Never	Poor	No	No				Negative				Al-Noor School	Jahaf	15/07/25	Team A	0	1	1	2	Medium
STU_0147	9	Female	1.18	21.6	15.5	Underweight	10.7	7.7	3.05	374	97.9	32.5	Anemic	6	Rural	Well	Rarely	Rarely	Flush	Illiterate	Illiterate	Regular	Sometimes	Wealthy	Yes	No				Negative				Al-Amal School	Al-Hasha	17/09/25	Team C	0	0	0	0	None
STU_0148	11	Male	1.42	20.8	10.3	Underweight	15.8	3.3	3.92	302	84.9	21.7	Non-Anemic	11	Rural	Water Truck	Always	Rarely	Flush	Secondary	Primary	Regular	Never	Poor	Yes	No				Negative				Al-Amal School	Al-Shaib	30/05/25	Team A	0	1	1	2	Medium
STU_0149	13	Female	1.39	30.4	15.7	Underweight	15.1	12	5.68	281	84.1	26.2	Non-Anemic	4	Rural	Water Truck	Always	Rarely	Flush	University	Illiterate	Irregular	Never	Poor	No	No				Negative				Al-Wahda School	Al-Husain	25/09/25	Team B	0	1	1	2	Medium
STU_0150	5	Female	1.19	26.6	18.8	Normal	8	9.2	5.58	204	82.8	19.2	Anemic	2	Urban	Public Network	Sometimes	Rarely	Pit Latrine	Illiterate	Secondary	Regular	Always	Middle	No	No				Negative				Al-Noor School	Qa'tabah	23/08/25	Team B	0	0	0	0	None
STU_0151	12	Female	1.05	21.7	19.7	Normal	15.5	13.3	5.91	218	99.4	35.9	Non-Anemic	6	Urban	Well	Sometimes	Sometimes	Pit Latrine	Primary	Secondary	Regular	Always	Poor	No	No				Negative				Al-Wahda School	Jahaf	16/05/25	Team A	1	1	0	2	Medium
STU_0152	12	Female	1.26	19.2	12.1	Underweight	10.5	13.3	2.9	152	77.3	26	Anemic	14	Urban	Public Network	Always	Sometimes	Flush	Illiterate	University	Irregular	Always	Poor	No	No				Negative				Al-Amal School	Al-Dhalea	20/04/25	Team C	1	1	0	2	Medium
STU_0153	5	Male	1.04	18.6	17.2	Underweight	10	4.7	2.71	257	103.7	21	Anemic	2	Urban	Water Truck	Rarely	Sometimes	Pit Latrine	University	Illiterate	Regular	Always	Poor	Yes	No				Negative				Al-Wahda School	Al-Azariq	29/07/25	Team B	1	1	0	2	Medium
STU_0154	7	Female	1.36	22.4	12.1	Underweight	9.4	13.3	5.52	161	101.8	26.7	Anemic	10	Urban	Water Truck	Rarely	Always	Pit Latrine	Primary	Primary	Irregular	Always	Poor	Yes	No	Positive	Positive	Positive	Positive	Entamoeba histolytica	Yes	Hymenolepis nana	Al-Noor School	Al-Azariq	16/07/25	Team A	1	1	0	2	Medium
STU_0155	14	Female	1.17	20.1	14.7	Underweight	13.5	7.2	3.67	382	103.1	22.3	Non-Anemic	7	Rural	Water Truck	Rarely	Sometimes	Flush	Illiterate	Primary	Irregular	Sometimes	Poor	Yes	No				Negative				Al-Wahda School	Qa'tabah	26/07/25	Team C	0	1	1	2	Medium
STU_0156	8	Female	1.35	18.7	10.3	Underweight	11	9.3	5.13	202	93.8	30.4	Anemic	6	Rural	Water Truck	Always	Sometimes	Pit Latrine	Primary	Illiterate	Regular	Always	Poor	No	No	Positive	Positive	Positive	Positive	Entamoeba histolytica			Al-Wahda School	Juban	15/05/25	Team B	0	1	1	2	Medium
STU_0157	7	Female	0.96	21.7	23.5	Normal	12.3	7.5	3.39	338	79.3	33.5	Non-Anemic	14	Rural	Water Truck	Always	Rarely	Flush	Illiterate	University	Regular	Always	Poor	No	No	Positive	Positive	Positive	Positive	Entamoeba histolytica			Al-Wahda School	Juban	19/04/25	Team B	0	1	1	2	Medium
STU_0158	14	Male	1.16	20.1	14.9	Underweight	10.4	8.2	4.15	244	95.9	37.3	Anemic	11	Urban	Water Truck	Sometimes	Always	Flush	Illiterate	University	Regular	Sometimes	Poor	No	No	Positive	Positive	Positive	Positive	Entamoeba histolytica			Al-Wahda School	Al-Shaib	25/06/25	Team B	1	1	0	2	Medium
STU_0159	14	Female	1.15	23.1	17.5	Underweight	9.1	2.4	5.18	322	65.2	37.8	Anemic	13	Rural	Water Truck	Sometimes	Sometimes	Flush	Illiterate	University	Regular	Always	Middle	Yes	No	Positive	Positive	Positive	Positive	Entamoeba histolytica			Al-Noor School	Qa'tabah	18/09/25	Team B	0	0	0	0	None
STU_0160	10	Female	1.18	23.3	16.7	Underweight	12.5	6.1	4.57	460	71.3	18.6	Non-Anemic	8	Urban	Public Network	Always	Sometimes	Pit Latrine	Illiterate	Primary	Regular	Never	Poor	No	No				Negative				Al-Wahda School	Al-Shaib	25/07/25	Team C	1	1	0	2	Medium
STU_0161	12	Female	0.99	33.5	34.2	Overweight	14.2	3.8	3.5	265	96.1	23.1	Non-Anemic	3	Urban	Water Truck	Always	Always	Flush	Illiterate	Primary	Regular	Sometimes	Middle	Yes	No	Positive	Positive	Positive	Positive	Entamoeba histolytica			Al-Amal School	Al-Husain	23/08/25	Team A	0	0	0	0	None
STU_0162	8	Female	1.19	30.9	21.8	Normal	11.5	9	4.44	456	77.1	33.8	Non-Anemic	4	Urban	Well	Sometimes	Sometimes	Flush	Secondary	Secondary	Irregular	Always	Wealthy	No	Yes	Positive	Positive	Positive	Positive	Giardia lamblia			Al-Wahda School	Damt	16/06/25	Team B	0	0	0	0	None
STU_0163	9	Male	0.95	17.1	18.9	Normal	8.1	11.6	5.85	290	94	26.7	Anemic	2	Urban	Well	Always	Always	Pit Latrine	Secondary	University	Irregular	Sometimes	Poor	No	Yes				Negative				Al-Noor School	Al-Shaib	18/08/25	Team C	1	1	0	2	Medium
STU_0164	13	Female	1.08	22.9	19.6	Normal	8.6	12.7	3.91	536	100.6	28.5	Anemic	9	Urban	Public Network	Always	Rarely	Flush	Illiterate	University	Regular	Never	Wealthy	No	No				Negative				Al-Amal School	Al-Shaib	16/04/25	Team B	0	0	0	0	None
STU_0165	12	Female	1.21	31.4	21.4	Normal	7.5	7.5	5.68	140	89.7	26.7	Anemic	6	Urban	Well	Sometimes	Rarely	Flush	Secondary	Primary	Regular	Sometimes	Middle	Yes	Yes	Positive	Positive	Positive	Positive	Ascaris lumbricoides			Al-Wahda School	Damt	23/04/25	Team A	0	0	0	0	None
STU_0166	13	Female	1.18	12.7	9.1	Underweight	8.3	14.4	4.74	115	93.8	27.6	Anemic	3	Rural	Water Truck	Rarely	Always	Pit Latrine	Primary	University	Regular	Sometimes	Poor	No	No	Positive	Positive	Positive	Positive	Entamoeba histolytica			Al-Amal School	Qa'tabah	29/07/25	Team B	0	1	1	2	Medium
STU_0167	10	Female	1.34	21.1	11.8	Underweight	11.2	2.8	2.81	236	67.7	32.8	Anemic	11	Rural	Water Truck	Sometimes	Rarely	Flush	Illiterate	Secondary	Regular	Never	Middle	Yes	No				Negative				Al-Noor School	Al-Hasha	24/09/25	Team A	0	0	0	0	None
STU_0168	14	Female	1.12	19.4	15.5	Underweight	11	3.6	5.62	527	77.9	33.8	Anemic	3	Urban	Public Network	Sometimes	Sometimes	Pit Latrine	University	Primary	Irregular	Always	Poor	Yes	Yes	Positive	Positive	Positive	Positive	Entamoeba histolytica	Yes	Ascaris lumbricoides	Al-Wahda School	Jahaf	28/04/25	Team C	1	1	0	2	Medium
STU_0169	5	Male	1.1	19.9	16.4	Underweight	11.4	6.2	2.72	298	84.5	27.4	Anemic	14	Rural	Water Truck	Sometimes	Rarely	Pit Latrine	Illiterate	Illiterate	Irregular	Always	Poor	Yes	Yes				Negative				Al-Noor School	Al-Hasha	30/06/25	Team B	0	1	1	2	Medium
STU_0170	13	Female	1.16	33.8	25.1	Overweight	10.5	7.4	2.61	134	101	36.1	Anemic	2	Urban	Well	Sometimes	Sometimes	Flush	University	Illiterate	Regular	Sometimes	Middle	No	No				Negative				Al-Amal School	Jahaf	25/06/25	Team A	0	0	0	0	None
STU_0171	9	Male	1.33	17.4	9.8	Underweight	12.9	10.4	3.22	460	63.2	20.8	Non-Anemic	5	Rural	Water Truck	Sometimes	Rarely	Flush	Illiterate	University	Regular	Always	Poor	Yes	No				Negative				Al-Wahda School	Jahaf	25/09/25	Team B	0	1	1	2	Medium
STU_0172	6	Female	1.09	20.4	17.2	Underweight	11.9	6.5	5.92	334	104.4	26	Non-Anemic	7	Urban	Public Network	Sometimes	Always	Pit Latrine	Illiterate	Illiterate	Regular	Never	Poor	No	No	Positive	Positive	Positive	Positive	Entamoeba histolytica			Al-Wahda School	Al-Husain	28/05/25	Team A	1	1	0	2	Medium
STU_0173	10	Female	1.31	19.2	11.2	Underweight	11.1	11.6	3.68	360	94.7	29.2	Anemic	9	Rural	Water Truck	Sometimes	Sometimes	Flush	Secondary	University	Irregular	Never	Poor	Yes	Yes				Negative				Al-Noor School	Qa'tabah	15/06/25	Team B	0	1	1	2	Medium
STU_0174	9	Female	0.98	19.8	20.6	Normal	9.2	12.1	4.51	244	80.1	18.7	Anemic	9	Urban	Water Truck	Rarely	Sometimes	Flush	Illiterate	Secondary	Irregular	Sometimes	Poor	Yes	No				Negative				Al-Wahda School	Qa'tabah	17/08/25	Team C	1	1	0	2	Medium
STU_0175	12	Female	1.3	30.8	18.2	Underweight	14.3	15.3	3.86	480	73.5	31.2	Non-Anemic	11	Rural	Well	Sometimes	Sometimes	Flush	University	Secondary	Regular	Never	Middle	No	No	Positive	Positive	Positive	Positive	Ascaris lumbricoides			Al-Wahda School	Al-Hasha	22/07/25	Team B	0	0	0	0	None
STU_0176	15	Female	0.99	17.6	18	Underweight	13.6	14.7	2.94	478	60.8	31.9	Non-Anemic	5	Rural	Well	Sometimes	Always	Flush	Primary	Primary	Irregular	Sometimes	Poor	No	No	Positive	Positive	Positive	Positive	Entamoeba histolytica			Al-Wahda School	Al-Husain	18/05/25	Team A	0	1	1	2	Medium
STU_0177	7	Female	1.31	21.8	12.7	Underweight	9.8	6.2	5.8	462	83.8	25.9	Anemic	6	Urban	Well	Always	Sometimes	Flush	Secondary	Primary	Regular	Sometimes	Middle	No	No				Negative				Al-Wahda School	Jahaf	21/09/25	Team C	0	0	0	0	None
STU_0178	13	Female	1.37	23.6	12.6	Underweight	12.4	8.4	3.74	148	64.3	27.2	Non-Anemic	14	Rural	Water Truck	Always	Sometimes	Pit Latrine	University	Primary	Irregular	Always	Middle	No	Yes				Negative				Al-Wahda School	Jahaf	23/05/25	Team B	0	0	0	0	None
STU_0179	13	Female	1.2	28.6	19.9	Normal	11.7	3.5	5.67	126	91.2	37.3	Anemic	2	Urban	Water Truck	Sometimes	Sometimes	Pit Latrine	Secondary	Primary	Regular	Always	Poor	Yes	No	Positive	Positive	Positive	Positive	Giardia lamblia			Al-Amal School	Al-Husain	16/05/25	Team B	1	1	0	2	Medium
STU_0180	15	Male	1.35	30.1	16.5	Underweight	15.9	14.1	5.92	537	76.5	33.9	Non-Anemic	5	Rural	Water Truck	Sometimes	Rarely	Pit Latrine	Illiterate	Primary	Regular	Always	Wealthy	No	No				Negative				Al-Amal School	Al-Dhalea	22/07/25	Team C	0	0	0	0	None
STU_0181	12	Female	1.3	25.5	15.1	Underweight	12.9	15.4	4.54	509	81.2	26.4	Non-Anemic	5	Rural	Water Truck	Sometimes	Rarely	Flush	Primary	Primary	Regular	Always	Middle	No	No	Positive	Positive	Positive	Positive	Hymenolepis nana			Al-Noor School	Al-Shaib	15/09/25	Team A	0	0	0	0	None
STU_0182	11	Female	1.26	31.6	19.9	Normal	14.4	8.5	5.39	357	81.2	31.5	Non-Anemic	3	Urban	Water Truck	Sometimes	Rarely	Pit Latrine	Illiterate	Illiterate	Regular	Always	Wealthy	Yes	No				Negative				Al-Noor School	Al-Hasha	30/10/25	Team C	0	0	0	0	None
STU_0183	13	Male	1.09	27.7	23.3	Normal	9.4	6	2.58	285	63	18	Anemic	12	Urban	Water Truck	Sometimes	Always	Flush	Primary	University	Irregular	Always	Middle	Yes	No				Negative				Al-Noor School	Juban	23/08/25	Team B	0	0	0	0	None
STU_0184	6	Male	1.23	22.6	14.9	Underweight	13.8	6.6	4.88	494	101.4	18.4	Non-Anemic	9	Urban	Water Truck	Rarely	Always	Pit Latrine	Primary	Secondary	Regular	Always	Middle	Yes	No	Positive	Positive	Positive	Positive	Entamoeba histolytica			Al-Noor School	Juban	15/09/25	Team C	0	0	0	0	None
STU_0185	12	Male	1.4	19.7	10.1	Underweight	7.9	9.8	4.65	232	100.7	25.1	Anemic	14	Urban	Water Truck	Rarely	Sometimes	Pit Latrine	Illiterate	Illiterate	Irregular	Always	Wealthy	Yes	No	Positive	Positive	Positive	Positive	Entamoeba histolytica	Yes	Giardia lamblia	Al-Noor School	Al-Dhalea	16/09/25	Team B	0	0	0	0	None
STU_0186	8	Male	1.06	19.5	17.4	Underweight	15.3	15.4	3.27	239	97.8	32.3	Non-Anemic	4	Urban	Water Truck	Always	Always	Flush	University	University	Regular	Always	Middle	Yes	No	Positive	Positive	Positive	Positive	Entamoeba histolytica			Al-Amal School	Al-Azariq	20/05/25	Team C	0	0	0	0	None
STU_0187	15	Male	1.23	21.9	14.5	Underweight	13.7	5.5	2.9	293	84.2	36.3	Non-Anemic	14	Rural	Well	Sometimes	Rarely	Flush	Illiterate	Illiterate	Irregular	Always	Middle	No	Yes	Positive	Positive	Positive	Positive	Ascaris lumbricoides			Al-Noor School	Al-Shaib	18/10/25	Team A	0	0	0	0	None
STU_0188	15	Male	0.96	32	34.7	Overweight	14.9	8.8	5.56	516	62.3	24.2	Non-Anemic	13	Rural	Public Network	Always	Always	Pit Latrine	Illiterate	Secondary	Regular	Always	Middle	No	Yes				Negative				Al-Noor School	Al-Hasha	30/04/25	Team C	0	0	0	0	None
STU_0189	15	Female	1.25	18.9	12.1	Underweight	10	3.1	5.96	385	95.8	23.9	Anemic	12	Rural	Public Network	Sometimes	Sometimes	Pit Latrine	Illiterate	University	Irregular	Always	Poor	No	Yes				Negative				Al-Amal School	Damt	28/08/25	Team A	0	1	1	2	Medium
STU_0190	7	Female	1.03	14.5	13.7	Underweight	9.1	3.2	3	536	73.1	28.4	Anemic	7	Rural	Well	Always	Always	Flush	Illiterate	University	Regular	Always	Middle	Yes	Yes				Negative				Al-Noor School	Al-Azariq	26/06/25	Team C	0	0	0	0	None
STU_0191	8	Male	1.23	17.7	11.7	Underweight	14.5	9.9	3.89	331	99.1	28.3	Non-Anemic	14	Urban	Water Truck	Always	Sometimes	Pit Latrine	University	Secondary	Regular	Never	Poor	No	No	Positive	Positive	Positive	Positive	Giardia lamblia			Al-Amal School	Al-Shaib	26/04/25	Team C	1	1	0	2	Medium
STU_0192	14	Female	0.95	18.8	20.8	Normal	10	10.9	3.08	398	103.9	33.5	Anemic	13	Rural	Well	Always	Rarely	Pit Latrine	Primary	Secondary	Regular	Never	Poor	Yes	No				Negative				Al-Noor School	Al-Hasha	25/04/25	Team A	0	1	1	2	Medium
STU_0193	9	Female	1.39	27.2	14.1	Underweight	8.1	2.7	3.35	240	96.8	21.7	Anemic	13	Rural	Well	Sometimes	Sometimes	Pit Latrine	Primary	Secondary	Irregular	Sometimes	Poor	No	Yes				Negative				Al-Amal School	Al-Husain	28/08/25	Team C	0	1	1	2	Medium
STU_0194	6	Female	1.3	24.9	14.7	Underweight	11.6	5.7	5.92	439	79.8	20.9	Non-Anemic	12	Urban	Water Truck	Always	Sometimes	Pit Latrine	Secondary	University	Regular	Always	Middle	Yes	No				Negative				Al-Amal School	Al-Azariq	15/09/25	Team B	0	0	0	0	None
STU_0195	12	Female	1.24	16.6	10.8	Underweight	7.7	12.3	3.97	418	91.6	34.7	Anemic	8	Rural	Well	Sometimes	Always	Flush	Illiterate	University	Irregular	Always	Poor	No	Yes				Negative				Al-Noor School	Al-Hasha	24/09/25	Team A	0	1	1	2	Medium
STU_0196	7	Male	1.14	18.3	14.1	Underweight	14.6	14.6	4.64	287	104.1	29.9	Non-Anemic	7	Urban	Water Truck	Sometimes	Rarely	Flush	Illiterate	University	Regular	Always	Middle	No	No				Negative				Al-Noor School	Juban	15/05/25	Team B	0	0	0	0	None
STU_0197	11	Male	1.29	17.9	10.8	Underweight	12.7	7.1	3.83	167	88.3	21	Non-Anemic	6	Rural	Water Truck	Sometimes	Rarely	Pit Latrine	Secondary	Illiterate	Regular	Sometimes	Middle	No	No	Positive	Positive	Positive	Positive	Ascaris lumbricoides			Al-Noor School	Al-Hasha	22/04/25	Team B	0	0	0	0	None
STU_0198	14	Male	1.4	12.1	6.2	Underweight	11	15.6	5.27	210	73.6	19.1	Anemic	9	Rural	Public Network	Sometimes	Sometimes	Pit Latrine	Primary	Secondary	Regular	Always	Poor	Yes	No				Negative				Al-Wahda School	Al-Shaib	30/09/25	Team B	0	1	1	2	Medium
STU_0199	11	Male	1.19	28.4	20.1	Normal	9.5	11.6	4.86	493	101.5	37.2	Anemic	5	Urban	Public Network	Rarely	Sometimes	Flush	Primary	University	Irregular	Sometimes	Middle	No	No	Positive	Positive	Positive	Positive	Ascaris lumbricoides			Al-Wahda School	Jahaf	27/08/25	Team C	0	0	0	0	None
STU_0200	10	Male	1.07	23.4	20.4	Normal	10.2	14.6	5.55	315	61	21	Anemic	6	Rural	Water Truck	Sometimes	Rarely	Flush	University	Secondary	Regular	Sometimes	Poor	Yes	Yes				Negative				Al-Amal School	Jahaf	17/04/25	Team B	0	1	1	2	Medium
STU_0201	13	Male	1.19	12.4	8.8	Underweight	11.1	3.2	4.24	333	83.1	18.3	Anemic	6	Rural	Well	Sometimes	Sometimes	Flush	Illiterate	Illiterate	Regular	Always	Poor	Yes	No				Negative				Al-Amal School	Qa'tabah	15/07/25	Team B	0	1	1	2	Medium
STU_0202	15	Female	1.16	24.8	18.4	Underweight	13.3	6.6	4.08	372	93.1	24.9	Non-Anemic	6	Urban	Well	Rarely	Always	Flush	Primary	University	Regular	Sometimes	Middle	No	Yes				Negative				Al-Wahda School	Al-Azariq	22/07/25	Team A	0	0	0	0	None
STU_0203	11	Female	1.23	29.2	19.3	Normal	8.2	2.6	2.91	259	64.1	36.2	Anemic	10	Rural	Water Truck	Sometimes	Sometimes	Flush	Illiterate	Secondary	Irregular	Always	Poor	Yes	No	Positive	Positive	Positive	Positive	Ascaris lumbricoides			Al-Noor School	Al-Azariq	24/07/25	Team B	0	1	1	2	Medium
STU_0204	8	Female	1.01	27.6	27.1	Overweight	9.9	13.1	5.83	140	102.5	37.1	Anemic	12	Rural	Water Truck	Sometimes	Always	Pit Latrine	Illiterate	Secondary	Irregular	Sometimes	Middle	No	No	Positive	Positive	Positive	Positive	Entamoeba histolytica			Al-Wahda School	Jahaf	26/08/25	Team C	0	0	0	0	None
STU_0205	15	Male	1.15	29.9	22.6	Normal	9.2	9.5	2.72	507	76.7	34.5	Anemic	9	Rural	Well	Sometimes	Sometimes	Pit Latrine	Primary	University	Irregular	Always	Poor	No	Yes				Negative				Al-Noor School	Al-Dhalea	26/09/25	Team A	0	1	1	2	Medium
STU_0206	13	Male	1.1	18.3	15.1	Underweight	12.1	10.7	3.63	547	97	34.9	Non-Anemic	11	Urban	Well	Sometimes	Sometimes	Flush	Primary	Secondary	Regular	Sometimes	Wealthy	No	No	Positive	Positive	Positive	Positive	Giardia lamblia	Yes	Hymenolepis nana	Al-Noor School	Juban	27/10/25	Team B	0	0	0	0	None
STU_0207	15	Female	1.2	14.7	10.2	Underweight	13	5.2	5.35	515	62	37.8	Non-Anemic	9	Urban	Public Network	Sometimes	Rarely	Pit Latrine	Primary	Primary	Irregular	Sometimes	Poor	No	No				Negative				Al-Amal School	Al-Husain	28/06/25	Team C	1	1	0	2	Medium
STU_0208	9	Male	1.37	23.5	12.5	Underweight	11.2	7.1	3.35	374	103.1	21.9	Anemic	10	Rural	Water Truck	Sometimes	Always	Flush	Illiterate	Primary	Irregular	Always	Wealthy	Yes	No				Negative				Al-Wahda School	Al-Husain	15/10/25	Team B	0	0	0	0	None
STU_0209	7	Male	1.37	16.1	8.6	Underweight	13.4	15.3	4.23	81	102.4	23.1	Non-Anemic	3	Rural	Well	Rarely	Rarely	Pit Latrine	Secondary	Illiterate	Irregular	Sometimes	Wealthy	Yes	Yes				Negative				Al-Wahda School	Al-Shaib	23/05/25	Team B	0	0	0	0	None
STU_0210	13	Male	1.41	27.9	14	Underweight	15.5	13	3.49	146	63	33.2	Non-Anemic	3	Urban	Water Truck	Sometimes	Rarely	Flush	Illiterate	Primary	Irregular	Never	Middle	No	No	Positive	Positive	Positive	Positive	Entamoeba histolytica			Al-Noor School	Al-Hasha	17/07/25	Team B	0	0	0	0	None
STU_0211	6	Male	1.32	20.5	11.8	Underweight	8.1	6	2.77	512	60.3	32	Anemic	6	Rural	Water Truck	Sometimes	Always	Flush	Secondary	Primary	Irregular	Sometimes	Poor	No	Yes				Negative				Al-Amal School	Jahaf	18/04/25	Team B	0	1	1	2	Medium
STU_0212	8	Male	1.05	30.8	27.9	Overweight	15.5	11.8	5.71	260	86.5	37.9	Non-Anemic	12	Urban	Water Truck	Sometimes	Sometimes	Flush	Secondary	University	Regular	Never	Poor	Yes	Yes				Negative				Al-Wahda School	Qa'tabah	28/06/25	Team C	1	1	0	2	Medium
STU_0213	8	Female	1.32	21.1	12.1	Underweight	8.8	11.4	4.04	462	89.6	38	Anemic	4	Urban	Water Truck	Always	Sometimes	Pit Latrine	Secondary	Primary	Irregular	Sometimes	Middle	No	No	Positive	Positive	Positive	Positive	Hymenolepis nana			Al-Wahda School	Al-Dhalea	20/10/25	Team C	0	0	0	0	None
STU_0214	10	Male	1.15	33.7	25.5	Overweight	13.3	8.9	5.92	507	62.6	29.7	Non-Anemic	4	Urban	Public Network	Rarely	Rarely	Pit Latrine	Primary	Secondary	Regular	Never	Poor	No	No	Positive	Positive	Positive	Positive	Giardia lamblia			Al-Wahda School	Al-Hasha	30/06/25	Team A	1	1	0	2	Medium
STU_0215	12	Male	1.29	21.3	12.8	Underweight	13.1	12.8	5.24	265	104.5	31.1	Non-Anemic	2	Urban	Well	Sometimes	Rarely	Pit Latrine	Secondary	Secondary	Irregular	Never	Middle	No	No	Positive	Positive	Positive	Positive	Hookworm			Al-Wahda School	Al-Azariq	21/10/25	Team C	0	0	0	0	None
STU_0216	14	Female	1.24	22.6	14.7	Underweight	14.8	2.3	5.84	395	73.5	32.8	Non-Anemic	6	Urban	Water Truck	Rarely	Sometimes	Flush	Illiterate	Illiterate	Irregular	Sometimes	Middle	Yes	No				Negative				Al-Amal School	Al-Dhalea	28/10/25	Team C	0	0	0	0	None
STU_0217	10	Female	1.22	17.8	12	Underweight	14.2	7.3	5.08	406	87.9	23.8	Non-Anemic	3	Rural	Water Truck	Always	Rarely	Flush	Primary	Illiterate	Regular	Never	Poor	No	Yes				Negative				Al-Wahda School	Al-Hasha	18/10/25	Team A	0	1	1	2	Medium
STU_0218	15	Female	1.18	18.4	13.2	Underweight	13.7	10.8	3.33	427	90	33.5	Non-Anemic	11	Urban	Public Network	Sometimes	Always	Pit Latrine	Primary	Secondary	Regular	Sometimes	Middle	Yes	No				Negative				Al-Wahda School	Al-Hasha	28/09/25	Team A	0	0	0	0	None
STU_0219	6	Female	1.13	32.1	25.1	Overweight	13.3	13.4	3.09	400	75.5	30.7	Non-Anemic	5	Urban	Public Network	Sometimes	Sometimes	Pit Latrine	Primary	Secondary	Regular	Sometimes	Poor	Yes	Yes				Negative				Al-Wahda School	Juban	28/06/25	Team B	1	1	0	2	Medium
STU_0220	13	Male	1.15	29.7	22.5	Normal	13.7	7.3	5.22	155	67.5	29.8	Non-Anemic	2	Rural	Water Truck	Sometimes	Always	Pit Latrine	Primary	Primary	Regular	Sometimes	Middle	Yes	No				Negative				Al-Amal School	Al-Husain	29/09/25	Team C	0	0	0	0	None
STU_0221	9	Female	1.2	16.2	11.2	Underweight	15.9	8.3	4.8	268	93.8	22.3	Non-Anemic	12	Urban	Water Truck	Sometimes	Sometimes	Pit Latrine	Illiterate	Illiterate	Regular	Always	Poor	Yes	No				Negative				Al-Noor School	Al-Hasha	23/09/25	Team A	1	1	0	2	Medium
STU_0222	12	Male	1.3	33.8	20	Normal	9.1	13.1	2.94	334	65	25.4	Anemic	12	Rural	Water Truck	Rarely	Sometimes	Flush	University	University	Irregular	Never	Middle	No	No				Negative				Al-Noor School	Al-Hasha	21/04/25	Team A	0	0	0	0	None
STU_0223	10	Male	1.22	20.8	14	Underweight	15.2	13.7	4.07	200	77.6	26.3	Non-Anemic	7	Urban	Water Truck	Sometimes	Always	Pit Latrine	Primary	Primary	Irregular	Never	Middle	No	Yes				Negative				Al-Amal School	Qa'tabah	24/05/25	Team A	0	0	0	0	None
STU_0224	7	Male	1.17	21.2	15.5	Underweight	11.9	3.6	3.77	321	96.7	32.8	Non-Anemic	8	Rural	Water Truck	Always	Sometimes	Flush	Illiterate	University	Irregular	Always	Poor	No	No				Negative				Al-Noor School	Juban	25/05/25	Team C	0	1	1	2	Medium
STU_0225	15	Male	1.02	18.1	17.4	Underweight	15.1	12.3	5.81	466	90.1	32.1	Non-Anemic	4	Urban	Water Truck	Rarely	Sometimes	Pit Latrine	Illiterate	University	Regular	Always	Poor	No	Yes				Negative				Al-Noor School	Al-Hasha	27/05/25	Team B	1	1	0	2	Medium
STU_0226	15	Male	0.97	31.7	33.7	Overweight	10.7	11.6	5.83	210	81.1	19.1	Anemic	3	Rural	Public Network	Rarely	Sometimes	Flush	Primary	Secondary	Regular	Sometimes	Poor	Yes	No	Positive	Positive	Positive	Positive	Giardia lamblia			Al-Noor School	Al-Husain	27/04/25	Team C	0	1	1	2	Medium
STU_0227	12	Female	1.18	23.6	16.9	Underweight	10.9	14.6	5.36	459	60.4	32.2	Anemic	14	Urban	Water Truck	Sometimes	Rarely	Pit Latrine	Illiterate	Illiterate	Irregular	Always	Poor	Yes	No				Negative				Al-Noor School	Al-Husain	25/06/25	Team A	1	1	0	2	Medium
STU_0228	11	Female	0.97	20.4	21.7	Normal	14.5	3.5	3.95	463	97.2	19.8	Non-Anemic	12	Urban	Water Truck	Always	Always	Flush	Illiterate	Illiterate	Irregular	Always	Poor	No	No				Negative				Al-Amal School	Al-Hasha	28/04/25	Team B	1	1	0	2	Medium
STU_0229	12	Male	1.04	23	21.3	Normal	12.5	4.6	4.66	414	80.3	37.1	Non-Anemic	11	Urban	Water Truck	Always	Sometimes	Pit Latrine	Illiterate	Illiterate	Regular	Never	Middle	Yes	No				Negative				Al-Wahda School	Jahaf	29/09/25	Team C	0	0	0	0	None
STU_0230	14	Female	1.26	19.8	12.5	Underweight	11.8	14.1	3.15	186	77.2	24	Anemic	6	Rural	Water Truck	Sometimes	Rarely	Flush	Primary	Illiterate	Regular	Sometimes	Wealthy	No	No	Positive	Positive	Positive	Positive	Entamoeba histolytica			Al-Wahda School	Al-Hasha	25/06/25	Team C	0	0	0	0	None
STU_0231	8	Female	0.95	30.6	33.9	Overweight	13.8	5.8	5.62	267	89	27.4	Non-Anemic	6	Urban	Water Truck	Sometimes	Sometimes	Pit Latrine	Secondary	Secondary	Regular	Sometimes	Poor	Yes	No	Positive	Positive	Positive	Positive	Hymenolepis nana	Yes	Ascaris lumbricoides	Al-Wahda School	Al-Azariq	15/05/25	Team B	1	1	0	2	Medium
STU_0232	8	Female	1.26	16.1	10.1	Underweight	11.5	3.4	4.97	90	64.3	36.6	Non-Anemic	13	Rural	Water Truck	Always	Always	Flush	Illiterate	Illiterate	Irregular	Always	Poor	Yes	Yes	Positive	Positive	Positive	Positive	Giardia lamblia	Yes	Giardia lamblia	Al-Amal School	Al-Azariq	19/04/25	Team B	0	1	1	2	Medium
STU_0233	13	Female	1.04	28.1	26	Overweight	13.4	10.8	4.62	520	85.1	31.3	Non-Anemic	2	Urban	Water Truck	Always	Always	Pit Latrine	Illiterate	University	Irregular	Never	Poor	No	No	Positive	Positive	Positive	Positive	Hymenolepis nana			Al-Noor School	Al-Dhalea	16/06/25	Team C	1	1	0	2	Medium
STU_0234	7	Female	1.29	26.2	15.7	Underweight	7.6	6.7	5.37	426	78.8	23.5	Anemic	6	Urban	Well	Rarely	Always	Pit Latrine	Primary	Illiterate	Irregular	Sometimes	Poor	No	No	Positive	Positive	Positive	Positive	Hymenolepis nana	Yes	Hymenolepis nana	Al-Wahda School	Qa'tabah	28/07/25	Team A	1	1	0	2	Medium
STU_0235	13	Female	0.99	19.1	19.5	Normal	15.2	5.7	5.6	319	87.2	21.3	Non-Anemic	13	Urban	Well	Always	Rarely	Pit Latrine	Illiterate	Illiterate	Irregular	Never	Poor	No	No	Positive	Positive	Positive	Positive	Hymenolepis nana			Al-Wahda School	Qa'tabah	15/09/25	Team A	1	1	0	2	Medium
STU_0236	13	Female	1.03	31.4	29.6	Overweight	13.1	9.4	3.5	297	88.4	37.8	Non-Anemic	3	Urban	Public Network	Sometimes	Rarely	Pit Latrine	University	Illiterate	Irregular	Sometimes	Poor	No	No	Positive	Positive	Positive	Positive	Ascaris lumbricoides			Al-Amal School	Al-Dhalea	29/10/25	Team A	1	1	0	2	Medium
STU_0237	8	Female	1.01	22.5	22.1	Normal	13.8	3.3	3.53	401	85.2	32.3	Non-Anemic	5	Urban	Well	Rarely	Sometimes	Flush	Secondary	Primary	Irregular	Always	Wealthy	Yes	Yes	Positive	Positive	Positive	Positive	Ascaris lumbricoides			Al-Noor School	Al-Azariq	28/06/25	Team B	0	0	0	0	None
STU_0238	9	Female	1.35	17	9.3	Underweight	10.7	3.8	4.09	260	96.8	32.4	Anemic	7	Rural	Water Truck	Sometimes	Rarely	Pit Latrine	Secondary	Illiterate	Irregular	Sometimes	Poor	Yes	Yes				Negative				Al-Noor School	Al-Shaib	23/06/25	Team A	0	1	1	2	Medium
STU_0239	15	Male	1.28	28.8	17.6	Underweight	13.6	12.2	5.55	231	61.7	36.9	Non-Anemic	12	Rural	Water Truck	Always	Sometimes	Flush	Illiterate	University	Irregular	Sometimes	Middle	No	No	Positive	Positive	Positive	Positive	Entamoeba histolytica			Al-Amal School	Al-Dhalea	24/06/25	Team B	0	0	0	0	None
STU_0240	11	Female	1.13	31.8	24.9	Normal	15	6.6	3.45	217	102.6	25.1	Non-Anemic	14	Urban	Public Network	Rarely	Always	Pit Latrine	Secondary	Primary	Irregular	Sometimes	Poor	No	Yes				Negative				Al-Wahda School	Al-Dhalea	30/04/25	Team B	1	1	0	2	Medium
STU_0241	15	Male	1.36	24	13	Underweight	10.8	11.5	4.2	121	87.8	22.3	Anemic	13	Rural	Water Truck	Sometimes	Rarely	Pit Latrine	Illiterate	University	Irregular	Sometimes	Poor	No	No	Positive	Positive	Positive	Positive	Entamoeba histolytica			Al-Amal School	Al-Azariq	15/06/25	Team A	0	1	1	2	Medium
STU_0242	12	Male	0.95	16.5	18.3	Underweight	15.9	8.6	2.92	460	86.2	28.2	Non-Anemic	14	Urban	Public Network	Rarely	Sometimes	Flush	Secondary	University	Regular	Sometimes	Poor	Yes	No	Positive	Positive	Positive	Positive	Entamoeba histolytica	Yes	Entamoeba histolytica	Al-Wahda School	Damt	29/08/25	Team A	1	1	0	2	Medium
STU_0243	13	Female	1.19	34	24	Normal	7.6	13.4	4.34	223	94.2	18.8	Anemic	6	Rural	Well	Always	Sometimes	Flush	Illiterate	Primary	Irregular	Always	Middle	Yes	No				Negative				Al-Noor School	Al-Shaib	24/09/25	Team C	0	0	0	0	None
STU_0244	12	Female	1.32	22	12.6	Underweight	11	15.3	4.38	466	93.8	35.5	Anemic	8	Urban	Water Truck	Always	Rarely	Pit Latrine	Illiterate	Secondary	Irregular	Always	Poor	No	No				Negative				Al-Noor School	Al-Azariq	24/09/25	Team C	1	1	0	2	Medium
STU_0245	8	Male	1.13	27.2	21.3	Normal	14.2	15.8	4.02	353	104.7	25.6	Non-Anemic	7	Rural	Water Truck	Sometimes	Rarely	Flush	Illiterate	Primary	Irregular	Always	Poor	No	Yes				Negative				Al-Wahda School	Al-Shaib	19/05/25	Team B	0	1	1	2	Medium
STU_0246	12	Female	1.15	22.2	16.8	Underweight	7.7	5	5.36	199	64.2	37.6	Anemic	11	Urban	Water Truck	Sometimes	Rarely	Flush	Primary	Illiterate	Regular	Always	Poor	Yes	No	Positive	Positive	Positive	Positive	Ascaris lumbricoides			Al-Noor School	Damt	21/07/25	Team B	1	1	0	2	Medium
STU_0247	9	Female	1.37	26.1	13.9	Underweight	12.4	14.6	3.27	216	96.6	36.3	Non-Anemic	11	Urban	Public Network	Rarely	Always	Pit Latrine	Illiterate	Primary	Irregular	Always	Middle	Yes	No				Negative				Al-Noor School	Juban	24/06/25	Team B	0	0	0	0	None
STU_0248	6	Male	1.07	32.9	28.7	Overweight	11	2.2	5.59	201	91.5	28.6	Anemic	9	Urban	Water Truck	Rarely	Rarely	Flush	Secondary	Illiterate	Regular	Always	Middle	No	No				Negative				Al-Noor School	Juban	20/04/25	Team B	0	0	0	0	None
STU_0249	10	Male	0.98	25.4	26.4	Overweight	15.1	13.9	3.65	159	76.7	22.3	Non-Anemic	13	Urban	Water Truck	Sometimes	Sometimes	Flush	Illiterate	Primary	Irregular	Sometimes	Wealthy	Yes	No				Negative				Al-Amal School	Jahaf	23/04/25	Team A	0	0	0	0	None
STU_0250	12	Male	1.2	24.4	16.9	Underweight	14	13.8	4.9	533	96.4	29.5	Non-Anemic	11	Rural	Well	Sometimes	Always	Flush	Primary	Illiterate	Regular	Never	Middle	Yes	Yes	Positive	Positive	Positive	Positive	Ascaris lumbricoides			Al-Amal School	Damt	27/09/25	Team B	0	0	0	0	None
STU_0251	7	Male	1.24	29.3	19.1	Normal	13.2	12.4	5.01	546	83.8	34.3	Non-Anemic	3	Urban	Well	Rarely	Sometimes	Flush	Illiterate	Primary	Irregular	Never	Middle	Yes	Yes	Positive	Positive	Positive	Positive	Hookworm	Yes	Ascaris lumbricoides	Al-Noor School	Al-Azariq	28/09/25	Team C	0	0	0	0	None
STU_0252	6	Male	1.31	12.8	7.5	Underweight	8.4	6.2	4.2	313	94.1	36.9	Anemic	12	Rural	Water Truck	Sometimes	Sometimes	Flush	Illiterate	University	Regular	Sometimes	Middle	No	No				Negative				Al-Amal School	Al-Shaib	27/10/25	Team A	0	0	0	0	None
STU_0253	15	Male	0.96	20.1	21.8	Normal	11.7	9.3	5.2	527	102.8	25	Anemic	13	Urban	Water Truck	Sometimes	Sometimes	Pit Latrine	Secondary	Illiterate	Irregular	Always	Poor	No	No	Positive	Positive	Positive	Positive	Giardia lamblia			Al-Amal School	Al-Azariq	26/05/25	Team B	1	1	0	2	Medium
STU_0254	14	Male	1.32	30.5	17.5	Underweight	12.9	4.8	2.68	297	63.6	26.9	Non-Anemic	5	Urban	Water Truck	Sometimes	Rarely	Pit Latrine	Primary	Secondary	Irregular	Sometimes	Poor	No	No				Negative				Al-Noor School	Al-Husain	27/04/25	Team B	1	1	0	2	Medium
STU_0255	9	Female	0.97	32.3	34.3	Overweight	11.7	2.7	5.58	207	67.2	30.4	Non-Anemic	12	Rural	Public Network	Sometimes	Always	Flush	Illiterate	Secondary	Irregular	Never	Poor	Yes	No				Negative				Al-Amal School	Jahaf	24/08/25	Team A	0	1	1	2	Medium
STU_0256	14	Male	1.23	26.7	17.6	Underweight	10.9	12.1	4.54	331	65.8	35.6	Anemic	2	Urban	Water Truck	Rarely	Rarely	Pit Latrine	Illiterate	Illiterate	Regular	Sometimes	Poor	Yes	No	Positive	Positive	Positive	Positive	Entamoeba histolytica			Al-Wahda School	Al-Hasha	17/10/25	Team C	1	1	0	2	Medium
STU_0257	7	Female	1.37	32.5	17.3	Underweight	7.5	6.5	5.15	258	97.9	34.7	Anemic	12	Urban	Public Network	Sometimes	Rarely	Pit Latrine	Illiterate	University	Irregular	Always	Poor	Yes	No	Positive	Positive	Positive	Positive	Entamoeba histolytica			Al-Wahda School	Al-Hasha	15/06/25	Team C	1	1	0	2	Medium
STU_0258	11	Female	0.99	12.5	12.8	Underweight	13.5	15.3	2.57	84	60.9	21.1	Non-Anemic	13	Urban	Well	Rarely	Always	Pit Latrine	Primary	Illiterate	Irregular	Sometimes	Middle	No	No				Negative				Al-Amal School	Al-Shaib	27/07/25	Team A	0	0	0	0	None
STU_0259	14	Male	1.14	28.3	21.8	Normal	13	14	5.65	268	75.5	28.8	Non-Anemic	7	Urban	Water Truck	Always	Sometimes	Pit Latrine	University	Illiterate	Regular	Always	Wealthy	No	No	Positive	Positive	Positive	Positive	Entamoeba histolytica			Al-Amal School	Al-Hasha	25/08/25	Team B	0	0	0	0	None
STU_0260	11	Female	1.01	20.3	19.9	Normal	10.3	12.1	5.28	249	79.7	24.4	Anemic	8	Rural	Public Network	Rarely	Rarely	Flush	Illiterate	Primary	Irregular	Sometimes	Poor	No	No	Positive	Positive	Positive	Positive	Ascaris lumbricoides			Al-Wahda School	Al-Husain	28/04/25	Team A	0	1	1	2	Medium
STU_0261	9	Female	1.23	21.8	14.4	Underweight	14.6	6	5.17	468	77.3	35.6	Non-Anemic	12	Rural	Public Network	Sometimes	Sometimes	Pit Latrine	University	Primary	Regular	Always	Middle	No	No				Negative				Al-Amal School	Al-Azariq	15/07/25	Team C	0	0	0	0	None
STU_0262	15	Male	1.14	19.1	14.7	Underweight	14.3	13.7	3.92	303	96.2	24.2	Non-Anemic	4	Rural	Water Truck	Sometimes	Rarely	Pit Latrine	Illiterate	University	Irregular	Sometimes	Poor	No	No				Negative				Al-Noor School	Qa'tabah	20/08/25	Team B	0	1	1	2	Medium
STU_0263	13	Female	1.23	21.3	14.1	Underweight	8.5	2.4	4.29	426	101.4	33.2	Anemic	2	Rural	Well	Always	Sometimes	Flush	Primary	University	Irregular	Always	Poor	No	No				Negative				Al-Wahda School	Damt	30/08/25	Team B	0	1	1	2	Medium
STU_0264	13	Female	0.97	15.6	16.6	Underweight	13.4	13.1	3.26	310	78.5	25.1	Non-Anemic	11	Rural	Water Truck	Rarely	Rarely	Pit Latrine	University	University	Regular	Sometimes	Poor	No	No				Negative				Al-Amal School	Al-Dhalea	16/04/25	Team B	0	1	1	2	Medium
STU_0265	14	Male	1.2	20.8	14.4	Underweight	11.8	3.9	2.64	277	60.3	18.5	Anemic	10	Urban	Water Truck	Always	Always	Flush	Secondary	Primary	Regular	Always	Poor	Yes	No				Negative				Al-Wahda School	Juban	25/04/25	Team B	1	1	0	2	Medium
STU_0266	13	Male	1.1	12.8	10.6	Underweight	8.3	7.5	3.55	124	72.5	36.6	Anemic	3	Rural	Water Truck	Sometimes	Rarely	Pit Latrine	Illiterate	Secondary	Irregular	Sometimes	Middle	Yes	Yes	Positive	Positive	Positive	Positive	Entamoeba histolytica			Al-Noor School	Jahaf	25/10/25	Team C	0	0	0	0	None
STU_0267	8	Female	1.25	16.1	10.3	Underweight	11.7	6.6	4.79	448	68.8	22.3	Non-Anemic	4	Urban	Well	Rarely	Always	Flush	Illiterate	Primary	Regular	Never	Poor	Yes	No	Positive	Positive	Positive	Positive	Ascaris lumbricoides			Al-Noor School	Al-Dhalea	16/05/25	Team B	1	1	0	2	Medium
STU_0268	13	Female	1.21	28.1	19.2	Normal	12.1	5.6	2.84	517	96.9	29.7	Non-Anemic	10	Rural	Well	Rarely	Always	Flush	Illiterate	Illiterate	Regular	Never	Middle	No	No	Positive	Positive	Positive	Positive	Entamoeba histolytica			Al-Noor School	Al-Hasha	21/10/25	Team B	0	0	0	0	None
STU_0269	14	Male	1.21	19.1	13	Underweight	14.8	2.3	4.21	472	93	26.7	Non-Anemic	12	Rural	Water Truck	Always	Rarely	Flush	Illiterate	Illiterate	Irregular	Always	Middle	No	Yes	Positive	Positive	Positive	Positive	Ascaris lumbricoides			Al-Amal School	Al-Husain	15/08/25	Team A	0	0	0	0	None
STU_0270	7	Female	1.34	23.6	13.1	Underweight	15.5	11.6	5.71	471	96.8	35.7	Non-Anemic	13	Rural	Water Truck	Rarely	Always	Pit Latrine	Primary	Primary	Irregular	Always	Poor	No	Yes	Positive	Positive	Positive	Positive	Ascaris lumbricoides			Al-Wahda School	Al-Hasha	22/07/25	Team A	0	1	1	2	Medium
STU_0271	11	Male	0.99	17.5	17.9	Underweight	14	5.1	4.31	536	63	29.8	Non-Anemic	5	Rural	Water Truck	Sometimes	Rarely	Flush	University	Secondary	Regular	Sometimes	Poor	No	No				Negative				Al-Wahda School	Damt	29/04/25	Team C	0	1	1	2	Medium
STU_0272	13	Female	1	12.7	12.7	Underweight	14.5	4.8	5.95	297	92.4	34.2	Non-Anemic	2	Urban	Public Network	Always	Sometimes	Flush	Primary	University	Irregular	Never	Poor	Yes	Yes				Negative				Al-Wahda School	Al-Hasha	15/10/25	Team B	1	1	0	2	Medium
STU_0273	13	Female	1.03	32.2	30.4	Overweight	9.1	11.7	4.62	251	69	26.4	Anemic	4	Urban	Water Truck	Sometimes	Always	Pit Latrine	Primary	University	Irregular	Sometimes	Poor	No	No	Positive	Positive	Positive	Positive	Hookworm			Al-Amal School	Al-Azariq	28/08/25	Team B	1	1	0	2	Medium
STU_0274	9	Male	1.39	26.3	13.6	Underweight	13.3	11.1	5.33	194	70.4	34.7	Non-Anemic	13	Rural	Public Network	Rarely	Always	Pit Latrine	Primary	University	Irregular	Always	Wealthy	Yes	No				Negative				Al-Noor School	Juban	30/07/25	Team B	0	0	0	0	None
STU_0275	6	Female	1.03	31.8	30	Overweight	8	9.6	5.21	257	64.2	37.3	Anemic	5	Urban	Water Truck	Rarely	Rarely	Pit Latrine	Illiterate	University	Irregular	Always	Wealthy	No	No				Negative				Al-Noor School	Al-Husain	17/06/25	Team B	0	0	0	0	None
STU_0276	7	Male	1.04	28.3	26.2	Overweight	15.9	12	4.15	213	67.2	26.5	Non-Anemic	10	Rural	Water Truck	Sometimes	Always	Pit Latrine	Illiterate	Primary	Irregular	Always	Wealthy	No	Yes				Negative				Al-Noor School	Al-Dhalea	16/07/25	Team B	0	0	0	0	None
STU_0277	15	Male	1	15	15	Underweight	14.9	10.3	5.02	481	100.1	35.7	Non-Anemic	6	Urban	Water Truck	Rarely	Always	Flush	Illiterate	Illiterate	Irregular	Always	Wealthy	No	No	Positive	Positive	Positive	Positive	Ascaris lumbricoides			Al-Amal School	Juban	15/05/25	Team B	0	0	0	0	None
STU_0278	5	Female	1.25	24.9	15.9	Underweight	14.1	13.4	2.63	337	80.4	20.3	Non-Anemic	2	Urban	Well	Always	Rarely	Flush	Illiterate	Primary	Irregular	Sometimes	Poor	No	No				Negative				Al-Amal School	Qa'tabah	21/10/25	Team B	1	1	0	2	Medium
STU_0279	11	Male	1.18	20.7	14.9	Underweight	11.9	4.1	4.87	432	73	28.3	Non-Anemic	12	Urban	Public Network	Always	Always	Pit Latrine	Illiterate	Primary	Irregular	Always	Poor	Yes	No	Positive	Positive	Positive	Positive	Entamoeba histolytica			Al-Amal School	Jahaf	24/10/25	Team A	1	1	0	2	Medium
STU_0280	9	Male	1	18.6	18.6	Normal	10.8	5.4	4.94	246	69.5	20.3	Anemic	8	Urban	Public Network	Sometimes	Sometimes	Flush	Primary	Secondary	Regular	Always	Poor	Yes	No	Positive	Positive	Positive	Positive	Giardia lamblia			Al-Noor School	Jahaf	21/09/25	Team A	1	1	0	2	Medium
STU_0281	15	Male	1.36	15.2	8.2	Underweight	10	15	2.92	320	104.6	24.2	Anemic	8	Urban	Public Network	Rarely	Always	Flush	Illiterate	Secondary	Regular	Always	Poor	No	No	Positive	Positive	Positive	Positive	Giardia lamblia			Al-Noor School	Juban	20/10/25	Team C	1	1	0	2	Medium
STU_0282	14	Male	1.08	33.9	29.1	Overweight	15.2	8.1	3.7	456	91.4	22.4	Non-Anemic	8	Rural	Water Truck	Sometimes	Sometimes	Pit Latrine	Secondary	Secondary	Regular	Never	Poor	Yes	No				Negative				Al-Wahda School	Al-Hasha	25/10/25	Team A	0	1	1	2	Medium
STU_0283	7	Male	1.11	17.4	14.1	Underweight	12.6	12.6	4	282	92.9	30.3	Non-Anemic	5	Rural	Water Truck	Rarely	Always	Pit Latrine	Primary	Primary	Irregular	Never	Middle	No	Yes				Negative				Al-Noor School	Damt	16/06/25	Team B	0	0	0	0	None
STU_0284	12	Female	1.08	23	19.7	Normal	10.6	10	5.84	291	85.1	30.2	Anemic	13	Rural	Water Truck	Rarely	Rarely	Flush	Primary	Secondary	Regular	Always	Poor	No	No	Positive	Positive	Positive	Positive	Hookworm	Yes	Hymenolepis nana	Al-Noor School	Al-Hasha	20/09/25	Team B	0	1	1	2	Medium
STU_0285	8	Male	1	19.1	19.1	Normal	14.4	11.3	3.48	403	86.2	20.1	Non-Anemic	10	Rural	Water Truck	Sometimes	Rarely	Flush	Illiterate	Illiterate	Irregular	Always	Poor	Yes	No				Negative				Al-Noor School	Damt	24/06/25	Team A	0	1	1	2	Medium
STU_0286	13	Female	1.19	19.4	13.7	Underweight	9.5	2.7	4.67	317	102.7	21.3	Anemic	5	Urban	Well	Sometimes	Always	Pit Latrine	Illiterate	University	Regular	Always	Wealthy	Yes	Yes	Positive	Positive	Positive	Positive	Ascaris lumbricoides	Yes	Giardia lamblia	Al-Noor School	Al-Husain	17/05/25	Team A	0	0	0	0	None
STU_0287	5	Male	1.04	32.4	30	Overweight	15.4	9.6	5.6	196	98.8	27.2	Non-Anemic	9	Urban	Water Truck	Sometimes	Sometimes	Pit Latrine	Primary	Primary	Irregular	Sometimes	Poor	No	Yes				Negative				Al-Noor School	Al-Hasha	19/08/25	Team B	1	1	0	2	Medium
STU_0288	7	Female	1.14	22.8	17.5	Underweight	7.6	10.6	5.05	470	97.6	36.6	Anemic	10	Rural	Water Truck	Sometimes	Sometimes	Flush	Illiterate	Primary	Regular	Sometimes	Poor	No	No				Negative				Al-Noor School	Al-Dhalea	23/06/25	Team C	0	1	1	2	Medium
STU_0289	15	Male	1.3	19.6	11.6	Underweight	8.9	7.6	4.15	203	82.8	31.4	Anemic	2	Urban	Well	Rarely	Rarely	Pit Latrine	Secondary	Illiterate	Irregular	Always	Middle	No	No	Positive	Positive	Positive	Positive	Entamoeba histolytica			Al-Amal School	Juban	16/04/25	Team A	0	0	0	0	None
STU_0290	6	Female	1.1	20.3	16.8	Underweight	10.6	5.6	5.47	211	97.2	26.7	Anemic	6	Urban	Water Truck	Rarely	Sometimes	Flush	Illiterate	Secondary	Irregular	Never	Poor	Yes	Yes				Negative				Al-Amal School	Al-Husain	24/08/25	Team B	1	1	0	2	Medium
STU_0291	7	Male	1.16	20.7	15.4	Underweight	12.8	8.2	4.31	506	104.2	36	Non-Anemic	14	Rural	Public Network	Rarely	Sometimes	Pit Latrine	Secondary	University	Regular	Sometimes	Middle	Yes	Yes				Negative				Al-Amal School	Damt	15/06/25	Team B	0	0	0	0	None
STU_0292	8	Female	1.34	22.9	12.8	Underweight	14.8	14.3	2.94	305	92.3	26.5	Non-Anemic	6	Urban	Public Network	Always	Rarely	Pit Latrine	Primary	Illiterate	Regular	Never	Middle	No	No				Negative				Al-Noor School	Al-Azariq	23/04/25	Team C	0	0	0	0	None
STU_0293	8	Male	1.16	16.8	12.5	Underweight	15.6	8.2	3.3	270	82.7	20.8	Non-Anemic	3	Rural	Water Truck	Always	Always	Flush	Illiterate	Primary	Irregular	Always	Poor	No	Yes				Negative				Al-Noor School	Qa'tabah	21/07/25	Team A	0	1	1	2	Medium
STU_0294	9	Female	1.34	23.9	13.3	Underweight	15.8	2.9	3.77	248	104.7	24.6	Non-Anemic	13	Urban	Water Truck	Rarely	Sometimes	Pit Latrine	University	Primary	Regular	Sometimes	Middle	No	Yes				Negative				Al-Wahda School	Damt	25/06/25	Team C	0	0	0	0	None
STU_0295	6	Female	1.3	18.6	11	Underweight	14.3	6.6	4.05	515	96.2	20.6	Non-Anemic	12	Rural	Public Network	Always	Rarely	Pit Latrine	Illiterate	Primary	Regular	Never	Poor	Yes	No	Positive	Positive	Positive	Positive	Entamoeba histolytica	Yes	Hymenolepis nana	Al-Wahda School	Al-Azariq	26/06/25	Team B	0	1	1	2	Medium
STU_0296	7	Male	1.12	19.2	15.3	Underweight	15.6	13.9	3.62	295	87.6	22	Non-Anemic	7	Rural	Water Truck	Rarely	Always	Flush	Illiterate	Illiterate	Irregular	Always	Poor	No	No	Positive	Positive	Positive	Positive	Ascaris lumbricoides			Al-Wahda School	Al-Husain	23/04/25	Team B	0	1	1	2	Medium
STU_0297	12	Male	1.36	27.8	15	Underweight	11.6	5.8	4.52	336	72.3	36.6	Anemic	5	Urban	Public Network	Always	Always	Flush	Primary	Primary	Irregular	Sometimes	Middle	No	Yes	Positive	Positive	Positive	Positive	Entamoeba histolytica			Al-Amal School	Al-Azariq	23/09/25	Team A	0	0	0	0	None
STU_0298	5	Male	1	20.7	20.7	Normal	15.9	16	3.16	172	66.3	28.1	Non-Anemic	3	Rural	Water Truck	Sometimes	Always	Pit Latrine	Secondary	Secondary	Regular	Never	Middle	No	No				Negative				Al-Wahda School	Al-Shaib	17/07/25	Team A	0	0	0	0	None
STU_0299	11	Female	1.19	13.4	9.5	Underweight	13.2	15.2	3.51	416	60.7	32.2	Non-Anemic	5	Urban	Water Truck	Sometimes	Rarely	Pit Latrine	Primary	Illiterate	Regular	Never	Poor	No	No				Negative				Al-Wahda School	Al-Azariq	16/05/25	Team C	1	1	0	2	Medium
STU_0300	8	Male	1.19	28.2	19.9	Normal	9.3	10.3	4.17	449	79.1	20.7	Anemic	3	Urban	Public Network	Rarely	Rarely	Flush	Illiterate	Illiterate	Regular	Sometimes	Poor	No	No				Negative				Al-Amal School	Al-Husain	26/05/25	Team C	1	1	0	2	Medium
STU_0301	8	Female	1.16	16.2	12	Underweight	11.9	12	3.14	316	79.3	21.1	Non-Anemic	10	Rural	Well	Sometimes	Rarely	Pit Latrine	University	Primary	Regular	Sometimes	Poor	Yes	No				Negative				Al-Wahda School	Al-Azariq	29/07/25	Team A	0	1	1	2	Medium
STU_0302	15	Female	1.22	24.7	16.6	Underweight	12.1	3	5.16	153	82.4	30.3	Non-Anemic	3	Urban	Public Network	Sometimes	Rarely	Pit Latrine	Secondary	Primary	Regular	Always	Poor	Yes	No	Positive	Positive	Positive	Positive	Ascaris lumbricoides			Al-Amal School	Qa'tabah	18/10/25	Team B	1	1	0	2	Medium
STU_0303	9	Male	1.27	26.7	16.6	Underweight	15.2	8.9	5.23	397	81.4	28.2	Non-Anemic	5	Rural	Well	Sometimes	Sometimes	Flush	Illiterate	Primary	Irregular	Always	Middle	No	No				Negative				Al-Amal School	Al-Dhalea	18/06/25	Team A	0	0	0	0	None
STU_0304	15	Male	1.28	30.3	18.5	Normal	10.5	15.9	3.43	418	77.6	24.8	Anemic	2	Rural	Well	Always	Sometimes	Pit Latrine	Illiterate	University	Irregular	Sometimes	Poor	Yes	Yes				Negative				Al-Wahda School	Juban	28/08/25	Team B	0	1	1	2	Medium
STU_0305	12	Female	1.31	21.4	12.5	Underweight	14.5	15.7	4.24	321	85.5	31.3	Non-Anemic	4	Urban	Water Truck	Sometimes	Sometimes	Flush	Primary	Illiterate	Regular	Never	Middle	Yes	No	Positive	Positive	Positive	Positive	Entamoeba histolytica	Yes	Hymenolepis nana	Al-Amal School	Juban	29/07/25	Team A	0	0	0	0	None
STU_0306	12	Female	1.07	21.3	18.6	Normal	8.9	4.5	4.94	320	72.6	24.9	Anemic	7	Urban	Water Truck	Always	Rarely	Pit Latrine	Primary	Primary	Irregular	Always	Poor	Yes	Yes				Negative				Al-Wahda School	Al-Husain	26/04/25	Team C	1	1	0	2	Medium
STU_0307	8	Male	1.09	12.1	10.2	Underweight	13.5	3.1	4.4	263	104.1	22.1	Non-Anemic	6	Rural	Water Truck	Sometimes	Rarely	Pit Latrine	Secondary	Primary	Regular	Always	Middle	No	No				Negative				Al-Noor School	Qa'tabah	17/10/25	Team A	0	0	0	0	None
STU_0308	12	Female	1.22	32.7	22	Normal	13.9	8.1	5.78	189	68.7	34.5	Non-Anemic	10	Urban	Well	Sometimes	Sometimes	Pit Latrine	Primary	Illiterate	Irregular	Never	Middle	Yes	No	Positive	Positive	Positive	Positive	Ascaris lumbricoides	Yes	Entamoeba histolytica	Al-Noor School	Qa'tabah	22/09/25	Team B	0	0	0	0	None
STU_0309	15	Male	1.06	22.2	19.8	Normal	13.3	13.1	5	523	71.9	33.1	Non-Anemic	5	Rural	Water Truck	Always	Rarely	Pit Latrine	Illiterate	Illiterate	Irregular	Never	Wealthy	No	Yes				Negative				Al-Noor School	Damt	22/04/25	Team B	0	0	0	0	None
STU_0310	10	Female	1.1	13.4	11.1	Underweight	10.4	2.3	4.1	385	88.6	22.5	Anemic	14	Rural	Public Network	Rarely	Sometimes	Pit Latrine	Primary	University	Regular	Sometimes	Middle	Yes	No	Positive	Positive	Positive	Positive	Entamoeba histolytica			Al-Wahda School	Al-Hasha	15/04/25	Team B	0	0	0	0	None
STU_0311	15	Female	1.2	26.3	18.3	Underweight	9.6	16	2.97	530	71.6	28.1	Anemic	4	Urban	Water Truck	Always	Sometimes	Pit Latrine	Primary	University	Regular	Always	Poor	No	No				Negative				Al-Wahda School	Juban	16/10/25	Team C	1	1	0	2	Medium
STU_0312	10	Male	1.2	26.1	18.1	Underweight	15	15	3.49	233	101.7	35.7	Non-Anemic	4	Urban	Public Network	Sometimes	Always	Pit Latrine	Illiterate	Illiterate	Regular	Always	Poor	No	No				Negative				Al-Amal School	Al-Azariq	15/05/25	Team B	1	1	0	2	Medium
STU_0313	10	Male	1.42	13	6.4	Underweight	15.7	6	2.71	164	100.3	34.5	Non-Anemic	7	Rural	Water Truck	Sometimes	Sometimes	Pit Latrine	Illiterate	University	Regular	Sometimes	Wealthy	Yes	No				Negative				Al-Noor School	Al-Hasha	25/07/25	Team C	0	0	0	0	None
STU_0314	15	Female	1.15	21.6	16.3	Underweight	15	5.9	3.87	314	78.6	35.9	Non-Anemic	11	Rural	Well	Sometimes	Rarely	Flush	Secondary	Illiterate	Regular	Always	Middle	No	No	Positive	Positive	Positive	Positive	Entamoeba histolytica			Al-Amal School	Al-Azariq	21/10/25	Team A	0	0	0	0	None
STU_0315	14	Female	1.42	12.2	6.1	Underweight	12.9	11.2	5.42	438	70.4	32.2	Non-Anemic	9	Rural	Well	Always	Always	Flush	Illiterate	Primary	Irregular	Sometimes	Middle	No	No				Negative				Al-Wahda School	Al-Dhalea	17/05/25	Team A	0	0	0	0	None
STU_0316	6	Female	1.27	20.4	12.6	Underweight	14.6	5	3.46	92	66.6	25.2	Non-Anemic	8	Rural	Well	Rarely	Sometimes	Flush	Primary	Illiterate	Regular	Sometimes	Poor	Yes	No	Positive	Positive	Positive	Positive	Ascaris lumbricoides			Al-Amal School	Al-Dhalea	19/08/25	Team A	0	1	1	2	Medium
STU_0317	11	Male	1.42	27.9	13.8	Underweight	8.2	7.4	3.07	115	98.3	21.4	Anemic	6	Rural	Well	Rarely	Rarely	Pit Latrine	University	Illiterate	Regular	Never	Middle	No	Yes	Positive	Positive	Positive	Positive	Entamoeba histolytica			Al-Amal School	Al-Dhalea	15/04/25	Team C	0	0	0	0	None
STU_0318	12	Male	1.09	28	23.6	Normal	12	11.5	4.39	374	66.8	25.5	Non-Anemic	6	Urban	Well	Sometimes	Always	Flush	Illiterate	Secondary	Irregular	Always	Poor	No	No	Positive	Positive	Positive	Positive	Entamoeba histolytica	Yes	Giardia lamblia	Al-Amal School	Al-Husain	28/08/25	Team A	1	1	0	2	Medium
STU_0319	7	Male	1.22	23.3	15.7	Underweight	13.7	15.3	5.19	253	87.7	25.6	Non-Anemic	11	Urban	Public Network	Rarely	Rarely	Pit Latrine	Illiterate	University	Regular	Never	Poor	No	No	Positive	Positive	Positive	Positive	Entamoeba histolytica			Al-Wahda School	Qa'tabah	18/06/25	Team C	1	1	0	2	Medium
STU_0320	7	Female	1.2	29.2	20.3	Normal	8.1	5.6	3.67	446	65	35.2	Anemic	5	Urban	Water Truck	Rarely	Sometimes	Pit Latrine	Secondary	University	Irregular	Never	Poor	No	Yes				Negative				Al-Wahda School	Jahaf	22/08/25	Team C	1	1	0	2	Medium
STU_0321	14	Male	1.38	19	10	Underweight	8	12.5	3.51	439	74.5	27.6	Anemic	3	Rural	Water Truck	Rarely	Sometimes	Pit Latrine	Primary	Illiterate	Regular	Always	Poor	No	Yes				Negative				Al-Wahda School	Juban	15/05/25	Team B	0	1	1	2	Medium
STU_0322	13	Male	1.29	20.3	12.2	Underweight	14.8	15	5.38	108	75.1	28.1	Non-Anemic	7	Rural	Public Network	Sometimes	Rarely	Pit Latrine	Illiterate	Illiterate	Irregular	Never	Middle	Yes	No				Negative				Al-Noor School	Juban	20/05/25	Team A	0	0	0	0	None
STU_0323	14	Female	0.95	14.9	16.5	Underweight	8.9	15.7	5.4	461	88.3	19.6	Anemic	8	Urban	Water Truck	Sometimes	Sometimes	Pit Latrine	Primary	Illiterate	Regular	Always	Poor	No	No				Negative				Al-Amal School	Al-Dhalea	25/06/25	Team A	1	1	0	2	Medium
STU_0324	6	Female	1.18	28.5	20.5	Normal	11.4	4.8	5.08	83	90.2	19.1	Anemic	7	Rural	Well	Rarely	Always	Pit Latrine	Secondary	Secondary	Regular	Sometimes	Middle	No	No				Negative				Al-Wahda School	Al-Shaib	17/10/25	Team A	0	0	0	0	None
STU_0325	5	Female	1.04	16	14.8	Underweight	10.4	12.8	5.66	436	75.2	33.9	Anemic	3	Rural	Well	Sometimes	Rarely	Pit Latrine	Primary	Illiterate	Regular	Always	Middle	Yes	No				Negative				Al-Wahda School	Al-Azariq	17/04/25	Team A	0	0	0	0	None
STU_0326	12	Male	0.96	18.9	20.5	Normal	12.5	6.4	5.98	133	99.6	25.3	Non-Anemic	10	Rural	Public Network	Sometimes	Rarely	Pit Latrine	Illiterate	Illiterate	Irregular	Always	Poor	Yes	No	Positive	Positive	Positive	Positive	Entamoeba histolytica	Yes	Entamoeba histolytica	Al-Wahda School	Al-Hasha	22/05/25	Team A	0	1	1	2	Medium
STU_0327	9	Male	1.11	23.6	19.2	Normal	13.7	2.1	3.35	161	99.3	28.6	Non-Anemic	11	Urban	Well	Sometimes	Rarely	Pit Latrine	Illiterate	Illiterate	Irregular	Never	Poor	Yes	Yes				Negative				Al-Amal School	Al-Azariq	21/08/25	Team B	1	1	0	2	Medium
STU_0328	15	Male	1.22	14.5	9.7	Underweight	16	7.3	5.4	377	102.2	33.6	Non-Anemic	3	Rural	Well	Always	Sometimes	Flush	Illiterate	Primary	Regular	Sometimes	Poor	No	No				Negative				Al-Amal School	Al-Azariq	17/04/25	Team C	0	1	1	2	Medium
STU_0329	9	Male	1.01	29.7	29.1	Overweight	13.1	14.1	5.12	307	74.3	32.4	Non-Anemic	10	Rural	Water Truck	Always	Rarely	Flush	Primary	Primary	Irregular	Never	Poor	No	No	Positive	Positive	Positive	Positive	Giardia lamblia			Al-Amal School	Al-Hasha	22/10/25	Team A	0	1	1	2	Medium
STU_0330	12	Male	1	14.6	14.6	Underweight	9.6	4.5	2.62	355	67.2	20.4	Anemic	9	Rural	Water Truck	Sometimes	Rarely	Flush	Illiterate	Illiterate	Regular	Never	Middle	Yes	No				Negative				Al-Wahda School	Al-Shaib	28/09/25	Team C	0	0	0	0	None
STU_0331	5	Female	1.16	27.8	20.7	Normal	12.9	5.2	3.58	285	70.8	31.2	Non-Anemic	10	Urban	Well	Rarely	Sometimes	Flush	Illiterate	Illiterate	Regular	Sometimes	Poor	Yes	Yes	Positive	Positive	Positive	Positive	Entamoeba histolytica			Al-Wahda School	Al-Husain	30/05/25	Team C	1	1	0	2	Medium
STU_0332	9	Female	1.08	14.3	12.3	Underweight	11.9	6.4	4.1	166	86.3	32.5	Non-Anemic	11	Rural	Water Truck	Sometimes	Always	Pit Latrine	Illiterate	Secondary	Irregular	Never	Middle	Yes	Yes	Positive	Positive	Positive	Positive	Hookworm			Al-Amal School	Jahaf	29/06/25	Team C	0	0	0	0	None
STU_0333	12	Male	1.12	21.8	17.4	Underweight	8.9	9.4	5.86	264	83.7	31.1	Anemic	9	Urban	Water Truck	Sometimes	Sometimes	Pit Latrine	Illiterate	Secondary	Irregular	Never	Poor	No	No				Negative				Al-Amal School	Al-Azariq	16/10/25	Team A	1	1	0	2	Medium
STU_0334	5	Female	1.16	27.2	20.2	Normal	14.8	4	4.05	245	98.9	21.2	Non-Anemic	2	Urban	Well	Sometimes	Rarely	Flush	Primary	Illiterate	Irregular	Always	Wealthy	Yes	No				Negative				Al-Noor School	Al-Azariq	28/05/25	Team C	0	0	0	0	None
STU_0335	14	Male	1.21	26.6	18.2	Underweight	8.7	11	4.03	121	89	19	Anemic	8	Rural	Water Truck	Rarely	Always	Flush	Illiterate	Illiterate	Irregular	Never	Poor	Yes	No				Negative				Al-Noor School	Al-Hasha	26/08/25	Team A	0	1	1	2	Medium
STU_0336	5	Male	1.2	33.7	23.4	Normal	10.9	13.6	5.45	324	102.3	27.8	Anemic	13	Rural	Water Truck	Always	Always	Flush	Illiterate	Primary	Regular	Sometimes	Wealthy	No	No	Positive	Positive	Positive	Positive	Entamoeba histolytica			Al-Wahda School	Al-Husain	25/09/25	Team C	0	0	0	0	None
STU_0337	13	Male	0.96	13.5	14.6	Underweight	11.4	2.7	5.93	124	70.4	18.6	Anemic	4	Rural	Water Truck	Sometimes	Rarely	Pit Latrine	University	Illiterate	Regular	Sometimes	Poor	No	No				Negative				Al-Wahda School	Al-Husain	19/05/25	Team C	0	1	1	2	Medium
STU_0338	14	Female	0.97	16	17	Underweight	12.3	14.2	4.69	451	91.5	30.3	Non-Anemic	11	Urban	Water Truck	Always	Rarely	Flush	Secondary	University	Regular	Sometimes	Poor	No	No	Positive	Positive	Positive	Positive	Ascaris lumbricoides			Al-Amal School	Al-Husain	24/06/25	Team C	1	1	0	2	Medium
STU_0339	13	Male	1.16	30.3	22.5	Normal	12.5	5.6	3.54	464	98.8	26.1	Non-Anemic	3	Urban	Public Network	Always	Rarely	Pit Latrine	Secondary	Primary	Irregular	Always	Middle	No	Yes				Negative				Al-Amal School	Al-Shaib	21/04/25	Team A	0	0	0	0	None
STU_0340	8	Female	1.34	22.9	12.8	Underweight	9.1	13	4.11	330	78.9	20.7	Anemic	3	Rural	Well	Rarely	Sometimes	Flush	Illiterate	Primary	Regular	Never	Poor	No	Yes	Positive	Positive	Positive	Positive	Hymenolepis nana			Al-Wahda School	Al-Hasha	18/07/25	Team C	0	1	1	2	Medium
STU_0341	5	Male	1.24	29.5	19.2	Normal	12.1	4.9	5.27	180	77.3	28.8	Non-Anemic	12	Rural	Water Truck	Always	Sometimes	Pit Latrine	Illiterate	Illiterate	Irregular	Sometimes	Wealthy	Yes	No				Negative				Al-Amal School	Al-Azariq	29/10/25	Team C	0	0	0	0	None
STU_0342	14	Female	1.39	14.9	7.7	Underweight	12.2	4.4	3.46	131	60.8	20.1	Non-Anemic	4	Urban	Water Truck	Sometimes	Rarely	Pit Latrine	University	Primary	Regular	Sometimes	Middle	Yes	No				Negative				Al-Wahda School	Qa'tabah	17/05/25	Team C	0	0	0	0	None
STU_0343	12	Male	1.06	17.1	15.2	Underweight	9.4	6	2.87	328	101.5	36.2	Anemic	4	Rural	Water Truck	Always	Rarely	Flush	Primary	Primary	Irregular	Sometimes	Wealthy	No	No	Positive	Positive	Positive	Positive	Giardia lamblia	Yes	Giardia lamblia	Al-Wahda School	Al-Husain	17/05/25	Team C	0	0	0	0	None
STU_0344	11	Male	1.16	22	16.3	Underweight	13.6	6.2	3.26	181	62.6	36.1	Non-Anemic	13	Urban	Well	Sometimes	Sometimes	Flush	University	Primary	Regular	Always	Poor	Yes	Yes	Positive	Positive	Positive	Positive	Entamoeba histolytica	Yes	Hookworm	Al-Wahda School	Juban	29/10/25	Team A	1	1	0	2	Medium
STU_0345	12	Male	0.96	28.7	31.1	Overweight	10.9	6.5	3.8	220	99.8	31.2	Anemic	5	Rural	Public Network	Sometimes	Rarely	Flush	Secondary	Secondary	Regular	Always	Middle	No	Yes	Positive	Positive	Positive	Positive	Entamoeba histolytica			Al-Wahda School	Al-Husain	30/08/25	Team A	0	0	0	0	None
STU_0346	11	Female	1.01	28.1	27.5	Overweight	9.3	7.8	3.06	276	104.6	18.9	Anemic	10	Rural	Water Truck	Always	Sometimes	Flush	Primary	Secondary	Irregular	Sometimes	Wealthy	No	No				Negative				Al-Wahda School	Juban	15/04/25	Team C	0	0	0	0	None
STU_0347	13	Male	1.33	29.3	16.6	Underweight	12.9	8.4	3.6	336	76.6	37.6	Non-Anemic	4	Urban	Water Truck	Always	Rarely	Pit Latrine	Illiterate	Secondary	Irregular	Never	Poor	No	Yes				Negative				Al-Noor School	Al-Shaib	28/05/25	Team A	1	1	0	2	Medium
STU_0348	14	Male	1.02	14.9	14.3	Underweight	10	9.8	4.59	146	70.2	37	Anemic	14	Rural	Water Truck	Sometimes	Sometimes	Flush	University	Primary	Irregular	Sometimes	Middle	No	No	Positive	Positive	Positive	Positive	Entamoeba histolytica			Al-Wahda School	Juban	21/07/25	Team A	0	0	0	0	None
STU_0349	5	Female	1.31	27.9	16.3	Underweight	12.6	2.6	2.62	550	66.4	27.1	Non-Anemic	4	Urban	Water Truck	Always	Sometimes	Flush	Illiterate	University	Regular	Never	Middle	No	No	Positive	Positive	Positive	Positive	Entamoeba histolytica			Al-Amal School	Juban	29/07/25	Team B	0	0	0	0	None
STU_0350	11	Female	1.03	32	30.2	Overweight	14.8	6.5	3.83	389	66.7	31.1	Non-Anemic	10	Rural	Public Network	Rarely	Always	Flush	Illiterate	Illiterate	Regular	Never	Middle	Yes	No				Negative				Al-Wahda School	Qa'tabah	25/05/25	Team A	0	0	0	0	None
STU_0351	12	Male	1.06	33.3	29.6	Overweight	13.7	8.2	4.67	370	76.8	27.2	Non-Anemic	7	Rural	Well	Always	Sometimes	Pit Latrine	Illiterate	University	Regular	Always	Poor	No	No				Negative				Al-Amal School	Qa'tabah	18/04/25	Team C	0	1	1	2	Medium
STU_0352	5	Male	1.34	26.8	14.9	Underweight	9.6	3.4	5.45	145	92.6	31.3	Anemic	10	Rural	Well	Always	Always	Pit Latrine	Illiterate	Illiterate	Regular	Never	Poor	No	No				Negative				Al-Wahda School	Damt	25/06/25	Team B	0	1	1	2	Medium
STU_0353	11	Male	1.07	25.7	22.4	Normal	12.9	12.8	5.09	248	91.8	26.2	Non-Anemic	8	Urban	Well	Rarely	Rarely	Flush	Primary	Illiterate	Irregular	Always	Wealthy	No	No				Negative				Al-Noor School	Al-Shaib	15/08/25	Team C	0	0	0	0	None
STU_0354	5	Male	1.16	25.8	19.2	Normal	14.2	13.2	4.23	372	88.4	36.7	Non-Anemic	5	Urban	Well	Sometimes	Rarely	Flush	Illiterate	Primary	Regular	Always	Poor	No	No	Positive	Positive	Positive	Positive	Entamoeba histolytica			Al-Noor School	Al-Hasha	28/07/25	Team C	1	1	0	2	Medium
STU_0355	5	Male	1.02	30.2	29	Overweight	11.1	3.1	2.96	427	92.2	35.5	Anemic	12	Urban	Public Network	Sometimes	Always	Flush	Illiterate	Secondary	Irregular	Always	Poor	No	No	Positive	Positive	Positive	Positive	Hymenolepis nana			Al-Noor School	Damt	18/05/25	Team C	1	1	0	2	Medium
STU_0356	15	Male	1.31	33.4	19.5	Normal	8.2	13.3	5.68	417	93.6	31.7	Anemic	5	Urban	Water Truck	Sometimes	Rarely	Pit Latrine	University	Secondary	Irregular	Always	Wealthy	No	No	Positive	Positive	Positive	Positive	Entamoeba histolytica			Al-Wahda School	Qa'tabah	17/06/25	Team A	0	0	0	0	None
STU_0357	11	Female	1.07	21.1	18.4	Underweight	12.8	8.3	4.99	158	94.9	28.6	Non-Anemic	10	Urban	Water Truck	Always	Rarely	Pit Latrine	Primary	University	Irregular	Never	Middle	No	No				Negative				Al-Wahda School	Al-Shaib	21/06/25	Team C	0	0	0	0	None
STU_0358	9	Female	0.98	23.8	24.8	Normal	11.4	7.7	4.79	509	70.3	19.6	Anemic	6	Rural	Water Truck	Rarely	Sometimes	Pit Latrine	Illiterate	Illiterate	Regular	Sometimes	Poor	Yes	No				Negative				Al-Wahda School	Al-Husain	16/10/25	Team B	0	1	1	2	Medium
STU_0359	11	Female	1.29	26	15.6	Underweight	13.2	6	3.97	550	83.6	28.4	Non-Anemic	11	Rural	Water Truck	Always	Sometimes	Pit Latrine	Illiterate	University	Irregular	Always	Middle	No	Yes	Positive	Positive	Positive	Positive	Giardia lamblia			Al-Noor School	Al-Dhalea	25/08/25	Team B	0	0	0	0	None
STU_0360	8	Male	1.15	33.8	25.6	Overweight	12.1	3.7	3.9	345	66.5	25.7	Non-Anemic	3	Rural	Water Truck	Always	Always	Pit Latrine	Illiterate	Illiterate	Regular	Always	Poor	No	No				Negative				Al-Noor School	Jahaf	19/10/25	Team C	0	1	1	2	Medium
STU_0361	7	Female	1.28	28.2	17.2	Underweight	9.1	9.2	5.41	205	92.8	22.1	Anemic	7	Urban	Water Truck	Sometimes	Always	Flush	University	Illiterate	Regular	Sometimes	Poor	No	Yes	Positive	Positive	Positive	Positive	Giardia lamblia			Al-Amal School	Al-Husain	22/09/25	Team C	1	1	0	2	Medium
STU_0362	14	Female	1.13	24.3	19	Normal	15.2	7.1	2.71	272	77.4	24.3	Non-Anemic	7	Rural	Water Truck	Always	Sometimes	Flush	Primary	University	Regular	Never	Poor	No	No				Negative				Al-Wahda School	Al-Hasha	22/04/25	Team C	0	1	1	2	Medium
STU_0363	14	Female	1.22	21.3	14.3	Underweight	8.4	3.8	4.69	464	88.2	29.9	Anemic	14	Urban	Well	Always	Rarely	Pit Latrine	Illiterate	University	Regular	Always	Poor	Yes	Yes				Negative				Al-Wahda School	Jahaf	23/06/25	Team C	1	1	0	2	Medium
STU_0364	8	Female	1.34	17.6	9.8	Underweight	14.7	11.7	5	455	94.5	27.3	Non-Anemic	2	Urban	Well	Always	Sometimes	Flush	Secondary	University	Irregular	Sometimes	Middle	No	No	Positive	Positive	Positive	Positive	Entamoeba histolytica	Yes	Giardia lamblia	Al-Wahda School	Juban	26/07/25	Team C	0	0	0	0	None
STU_0365	15	Male	1.19	33.8	23.9	Normal	12.5	15.1	4.69	325	64	26.2	Anemic	9	Rural	Well	Sometimes	Sometimes	Flush	Primary	Primary	Regular	Always	Poor	No	No				Negative				Al-Amal School	Juban	23/06/25	Team C	0	1	1	2	Medium
STU_0366	7	Female	1.39	14.9	7.7	Underweight	11.6	13.3	5.84	416	95.5	25	Non-Anemic	14	Urban	Water Truck	Sometimes	Always	Flush	Illiterate	University	Irregular	Sometimes	Poor	No	No	Positive	Positive	Positive	Positive	Entamoeba histolytica			Al-Wahda School	Al-Azariq	18/07/25	Team B	1	1	0	2	Medium
STU_0367	14	Female	1.26	16	10.1	Underweight	14.5	10	5.36	309	101.5	19.2	Non-Anemic	11	Urban	Public Network	Rarely	Always	Pit Latrine	Primary	University	Regular	Never	Poor	Yes	Yes	Positive	Positive	Positive	Positive	Giardia lamblia			Al-Wahda School	Juban	21/09/25	Team B	1	1	0	2	Medium
STU_0368	13	Female	1.18	15.8	11.3	Underweight	15.3	9.9	5.16	522	103.4	28.5	Non-Anemic	6	Urban	Well	Always	Always	Pit Latrine	Illiterate	Primary	Irregular	Always	Wealthy	No	No				Negative				Al-Noor School	Damt	22/05/25	Team C	0	0	0	0	None
STU_0369	13	Male	1.35	18.1	9.9	Underweight	15.1	7.8	4.94	112	68.7	31.6	Non-Anemic	11	Rural	Public Network	Rarely	Always	Pit Latrine	Illiterate	Secondary	Regular	Never	Middle	No	No	Positive	Positive	Positive	Positive	Giardia lamblia			Al-Amal School	Al-Husain	19/05/25	Team C	0	0	0	0	None
STU_0370	9	Female	1.34	13.4	7.5	Underweight	14.4	12.3	4.66	288	76.1	36	Non-Anemic	2	Rural	Water Truck	Sometimes	Sometimes	Pit Latrine	Illiterate	Secondary	Regular	Always	Poor	No	No	Positive	Positive	Positive	Positive	Entamoeba histolytica	Yes	Ascaris lumbricoides	Al-Wahda School	Al-Dhalea	30/06/25	Team C	0	1	1	2	Medium
STU_0371	15	Male	1.25	28.8	18.4	Underweight	15.4	5.7	3.84	264	78.3	21.8	Non-Anemic	8	Rural	Well	Sometimes	Rarely	Pit Latrine	Secondary	Primary	Regular	Always	Middle	No	No	Positive	Positive	Positive	Positive	Entamoeba histolytica	Yes	Entamoeba histolytica	Al-Amal School	Qa'tabah	26/08/25	Team A	0	0	0	0	None
STU_0372	15	Female	0.97	20.1	21.4	Normal	13.9	14.8	3.88	101	83.4	19.1	Non-Anemic	6	Urban	Well	Always	Always	Flush	Secondary	Illiterate	Irregular	Always	Poor	Yes	Yes				Negative				Al-Wahda School	Al-Hasha	30/04/25	Team C	1	1	0	2	Medium
STU_0373	12	Male	1.08	27.8	23.8	Normal	13.7	12.7	4.51	463	97.4	25.5	Non-Anemic	4	Rural	Water Truck	Sometimes	Sometimes	Pit Latrine	Secondary	Illiterate	Regular	Always	Middle	No	Yes	Positive	Positive	Positive	Positive	Entamoeba histolytica	Yes	Entamoeba histolytica	Al-Noor School	Al-Azariq	27/06/25	Team B	0	0	0	0	None
STU_0374	6	Female	1.03	13.9	13.1	Underweight	15.1	4.4	4.12	290	82.3	20.7	Non-Anemic	12	Rural	Water Truck	Sometimes	Always	Flush	Primary	University	Regular	Always	Poor	No	No	Positive	Positive	Positive	Positive	Ascaris lumbricoides			Al-Wahda School	Qa'tabah	18/10/25	Team C	0	1	1	2	Medium
STU_0375	12	Female	0.95	17	18.8	Normal	13.5	12.9	4.85	155	94.5	23.1	Non-Anemic	10	Rural	Water Truck	Rarely	Rarely	Flush	Illiterate	Illiterate	Irregular	Sometimes	Middle	No	No	Positive	Positive	Positive	Positive	Giardia lamblia			Al-Amal School	Damt	21/10/25	Team B	0	0	0	0	None
STU_0376	7	Female	1.33	24.3	13.7	Underweight	14	7.2	4.78	207	94.6	29.1	Non-Anemic	13	Rural	Water Truck	Sometimes	Rarely	Flush	University	Illiterate	Irregular	Always	Wealthy	No	No				Negative				Al-Amal School	Juban	27/07/25	Team C	0	0	0	0	None
STU_0377	6	Male	1.1	33.3	27.5	Overweight	9.8	13.5	2.9	158	69	34.7	Anemic	5	Urban	Water Truck	Sometimes	Sometimes	Flush	University	Primary	Regular	Sometimes	Poor	Yes	Yes	Positive	Positive	Positive	Positive	Ascaris lumbricoides			Al-Noor School	Al-Hasha	23/08/25	Team A	1	1	0	2	Medium
STU_0378	14	Male	1.4	12.7	6.5	Underweight	8.6	10.3	3.17	164	86.2	29.6	Anemic	12	Urban	Water Truck	Rarely	Sometimes	Pit Latrine	Secondary	Secondary	Irregular	Sometimes	Wealthy	Yes	No	Positive	Positive	Positive	Positive	Entamoeba histolytica			Al-Noor School	Al-Husain	25/08/25	Team A	0	0	0	0	None
STU_0379	13	Male	1	30.9	30.9	Overweight	11.4	11.3	5.94	353	77.2	25.8	Anemic	2	Urban	Well	Rarely	Always	Flush	University	Illiterate	Irregular	Always	Wealthy	Yes	No				Negative				Al-Noor School	Al-Azariq	26/10/25	Team C	0	0	0	0	None
STU_0380	8	Male	1.03	31.1	29.3	Overweight	13.6	12.5	4.15	409	75.5	27.8	Non-Anemic	14	Urban	Public Network	Sometimes	Sometimes	Pit Latrine	Secondary	Primary	Regular	Always	Middle	No	No				Negative				Al-Noor School	Al-Husain	21/10/25	Team C	0	0	0	0	None
STU_0381	7	Female	1.08	30.1	25.8	Overweight	8.9	2.5	2.84	421	95.1	25.5	Anemic	2	Rural	Well	Always	Always	Flush	Illiterate	Secondary	Regular	Always	Middle	No	No	Positive	Positive	Positive	Positive	Entamoeba histolytica			Al-Wahda School	Jahaf	15/05/25	Team C	0	0	0	0	None
STU_0382	15	Female	1.42	18.7	9.3	Underweight	8.7	7.4	3.93	463	103.7	31.7	Anemic	9	Rural	Water Truck	Sometimes	Rarely	Pit Latrine	Primary	Secondary	Irregular	Sometimes	Middle	No	No				Negative				Al-Amal School	Juban	23/08/25	Team A	0	0	0	0	None
STU_0383	10	Female	1.01	27.3	26.8	Overweight	14	11.4	2.64	517	85.9	30.9	Non-Anemic	3	Rural	Public Network	Sometimes	Rarely	Pit Latrine	Primary	Illiterate	Irregular	Never	Middle	No	No				Negative				Al-Amal School	Al-Husain	25/05/25	Team A	0	0	0	0	None
STU_0384	9	Female	1.13	18.4	14.4	Underweight	14.4	11.2	2.85	368	75.3	30	Non-Anemic	2	Urban	Well	Rarely	Sometimes	Flush	Illiterate	Secondary	Irregular	Always	Poor	Yes	No	Positive	Positive	Positive	Positive	Entamoeba histolytica			Al-Noor School	Al-Azariq	26/06/25	Team C	1	1	0	2	Medium
STU_0385	5	Male	1.2	31.8	22.1	Normal	13.4	6.9	3.81	124	67.3	31.6	Non-Anemic	2	Rural	Water Truck	Always	Sometimes	Pit Latrine	Primary	Secondary	Irregular	Never	Wealthy	No	No				Negative				Al-Noor School	Qa'tabah	21/06/25	Team B	0	0	0	0	None
STU_0386	5	Male	1.41	12.6	6.3	Underweight	8.6	11.1	3.55	286	64.4	27.2	Anemic	8	Urban	Water Truck	Sometimes	Always	Pit Latrine	University	University	Regular	Never	Middle	No	No				Negative				Al-Noor School	Al-Dhalea	27/04/25	Team B	0	0	0	0	None
STU_0387	13	Female	1.36	29.7	16.1	Underweight	11.7	14	4.41	151	72.7	38	Anemic	7	Urban	Public Network	Sometimes	Rarely	Flush	Illiterate	Primary	Irregular	Never	Poor	No	No	Positive	Positive	Positive	Positive	Entamoeba histolytica			Al-Wahda School	Al-Shaib	23/08/25	Team C	1	1	0	2	Medium
STU_0388	5	Female	1.06	16.6	14.8	Underweight	13.1	6.2	5.67	260	98	18.2	Non-Anemic	8	Urban	Water Truck	Rarely	Sometimes	Pit Latrine	Primary	University	Irregular	Sometimes	Wealthy	No	No				Negative				Al-Wahda School	Al-Hasha	18/04/25	Team B	0	0	0	0	None
STU_0389	11	Male	1.11	32.6	26.5	Overweight	8.5	3.2	2.52	257	67.5	36.8	Anemic	12	Rural	Water Truck	Always	Always	Pit Latrine	Primary	Illiterate	Regular	Always	Poor	Yes	Yes				Negative				Al-Wahda School	Qa'tabah	16/07/25	Team B	0	1	1	2	Medium
STU_0390	14	Male	0.96	20.6	22.4	Normal	8.5	3.7	2.85	105	85.7	30.2	Anemic	6	Urban	Public Network	Always	Rarely	Pit Latrine	Illiterate	Secondary	Irregular	Always	Poor	Yes	No	Positive	Positive	Positive	Positive	Hookworm			Al-Noor School	Al-Shaib	18/09/25	Team A	1	1	0	2	Medium
STU_0391	7	Female	0.97	20.3	21.6	Normal	13	14.1	5.55	500	63.1	24.8	Non-Anemic	9	Rural	Well	Rarely	Rarely	Flush	Secondary	Illiterate	Regular	Sometimes	Middle	No	No	Positive	Positive	Positive	Positive	Entamoeba histolytica	Yes	Hookworm	Al-Wahda School	Al-Dhalea	29/10/25	Team B	0	0	0	0	None
STU_0392	12	Female	1.28	17.3	10.6	Underweight	14.9	13.1	4.4	498	71	24.9	Non-Anemic	9	Urban	Well	Rarely	Rarely	Pit Latrine	Primary	Primary	Irregular	Sometimes	Poor	No	No				Negative				Al-Amal School	Al-Hasha	29/07/25	Team B	1	1	0	2	Medium
STU_0393	6	Male	1.27	25.5	15.8	Underweight	11.6	12.6	3.83	344	75.4	28.6	Non-Anemic	11	Urban	Water Truck	Sometimes	Sometimes	Pit Latrine	University	University	Irregular	Never	Poor	Yes	No				Negative				Al-Noor School	Al-Dhalea	29/05/25	Team B	1	1	0	2	Medium
STU_0394	9	Female	1.27	22.1	13.7	Underweight	12.3	6.4	3.79	532	99.3	20.1	Non-Anemic	8	Rural	Public Network	Sometimes	Sometimes	Pit Latrine	Primary	Secondary	Irregular	Sometimes	Poor	No	No				Negative				Al-Amal School	Al-Azariq	26/08/25	Team B	0	1	1	2	Medium
STU_0395	12	Female	1.12	27.4	21.8	Normal	14.1	4.1	4.67	489	97.3	35.9	Non-Anemic	11	Urban	Public Network	Always	Sometimes	Pit Latrine	Illiterate	Primary	Regular	Always	Middle	No	No				Negative				Al-Noor School	Juban	17/05/25	Team B	0	0	0	0	None
STU_0396	5	Female	1.38	28.7	15.1	Underweight	12.4	10.6	4.36	430	69.7	20.5	Non-Anemic	14	Rural	Well	Sometimes	Sometimes	Flush	Illiterate	University	Irregular	Always	Poor	Yes	No	Positive	Positive	Positive	Positive	Giardia lamblia			Al-Amal School	Al-Hasha	26/05/25	Team C	0	1	1	2	Medium
STU_0397	13	Female	1.31	14.1	8.2	Underweight	15.8	10.8	2.64	86	82.9	34.3	Non-Anemic	6	Urban	Public Network	Sometimes	Rarely	Flush	Secondary	Illiterate	Irregular	Always	Poor	No	Yes	Positive	Positive	Positive	Positive	Hymenolepis nana			Al-Noor School	Al-Husain	18/05/25	Team C	1	1	0	2	Medium
STU_0398	6	Female	1.14	27.6	21.2	Normal	15.2	15.4	3.88	345	62	36.5	Non-Anemic	8	Urban	Water Truck	Sometimes	Sometimes	Flush	Illiterate	Illiterate	Irregular	Sometimes	Poor	No	No	Positive	Positive	Positive	Positive	Ascaris lumbricoides			Al-Noor School	Al-Hasha	17/05/25	Team C	1	1	0	2	Medium
STU_0399	9	Female	1.37	30.5	16.3	Underweight	12.2	3.3	3.39	405	103.4	26.9	Non-Anemic	7	Rural	Public Network	Always	Rarely	Flush	Primary	Primary	Irregular	Sometimes	Poor	No	Yes	Positive	Positive	Positive	Positive	Entamoeba histolytica			Al-Wahda School	Al-Dhalea	16/10/25	Team A	0	1	1	2	Medium
STU_0400	11	Male	1	25.6	25.6	Overweight	7.9	6.2	5.74	406	92.2	18.9	Anemic	13	Urban	Water Truck	Rarely	Sometimes	Flush	Illiterate	Illiterate	Irregular	Always	Poor	Yes	No				Negative				Al-Amal School	Al-Shaib	28/06/25	Team B	1	1	0	2	Medium
STU_0401	9	Male	1.33	27.7	15.7	Underweight	11.4	10	4.07	159	103	31.9	Anemic	7	Rural	Water Truck	Rarely	Always	Flush	University	Primary	Regular	Sometimes	Poor	No	No				Negative				Al-Wahda School	Al-Shaib	21/10/25	Team A	0	1	1	2	Medium
STU_0402	8	Male	1.4	30.8	15.7	Underweight	8.9	4.9	4.75	438	64	36.8	Anemic	11	Rural	Water Truck	Always	Rarely	Flush	Illiterate	Illiterate	Irregular	Never	Middle	No	Yes				Negative				Al-Wahda School	Al-Dhalea	29/06/25	Team C	0	0	0	0	None
STU_0403	15	Female	1.23	16.9	11.2	Underweight	11.3	11.7	4.35	200	97.4	32	Anemic	10	Urban	Water Truck	Rarely	Always	Flush	Primary	Secondary	Irregular	Never	Poor	Yes	No	Positive	Positive	Positive	Positive	Giardia lamblia	Yes	Ascaris lumbricoides	Al-Amal School	Al-Azariq	25/05/25	Team A	1	1	0	2	Medium
STU_0404	14	Male	1.23	25.3	16.7	Underweight	11.2	5.3	3.92	138	69.2	30.4	Anemic	2	Rural	Well	Always	Rarely	Pit Latrine	Illiterate	Secondary	Regular	Always	Middle	No	Yes	Positive	Positive	Positive	Positive	Hookworm			Al-Noor School	Al-Azariq	21/10/25	Team B	0	0	0	0	None
STU_0405	10	Female	1.22	23.9	16.1	Underweight	10.5	2.3	4.36	474	103.8	19.5	Anemic	9	Rural	Public Network	Sometimes	Sometimes	Flush	Illiterate	University	Regular	Always	Wealthy	No	No				Negative				Al-Amal School	Al-Shaib	28/07/25	Team A	0	0	0	0	None
STU_0406	5	Male	1.1	17.6	14.5	Underweight	7.6	10.2	2.86	402	73.2	36.4	Anemic	9	Rural	Water Truck	Sometimes	Sometimes	Flush	Secondary	University	Regular	Never	Poor	Yes	No				Negative				Al-Wahda School	Juban	29/05/25	Team A	0	1	1	2	Medium
STU_0407	6	Female	1.29	19.9	12	Underweight	7.6	11.5	4.95	526	94.5	25.1	Anemic	4	Urban	Well	Sometimes	Rarely	Pit Latrine	Illiterate	Primary	Regular	Sometimes	Poor	No	No	Positive	Positive	Positive	Positive	Entamoeba histolytica			Al-Amal School	Al-Azariq	16/04/25	Team B	1	1	0	2	Medium
STU_0408	11	Male	1.07	23.2	20.3	Normal	13.8	11.1	4.41	356	90.4	29.8	Non-Anemic	14	Rural	Water Truck	Always	Sometimes	Pit Latrine	University	Secondary	Regular	Always	Poor	No	No				Negative				Al-Amal School	Al-Husain	17/09/25	Team A	0	1	1	2	Medium
STU_0409	6	Female	1.1	17.8	14.7	Underweight	10.1	3.9	2.54	335	66	34	Anemic	4	Urban	Water Truck	Rarely	Always	Pit Latrine	University	University	Irregular	Always	Poor	Yes	No	Positive	Positive	Positive	Positive	Entamoeba histolytica			Al-Wahda School	Al-Azariq	17/04/25	Team C	1	1	0	2	Medium
STU_0410	8	Female	1.3	19	11.2	Underweight	9.2	14.1	2.85	331	101	30.7	Anemic	8	Urban	Water Truck	Always	Always	Flush	Primary	Primary	Irregular	Sometimes	Middle	No	No				Negative				Al-Wahda School	Jahaf	27/09/25	Team A	0	0	0	0	None
STU_0411	10	Female	1.21	24.2	16.5	Underweight	9.6	15.6	6	354	98.8	27.7	Anemic	12	Rural	Well	Sometimes	Always	Flush	Primary	Illiterate	Irregular	Sometimes	Poor	Yes	Yes	Positive	Positive	Positive	Positive	Giardia lamblia			Al-Wahda School	Al-Dhalea	25/06/25	Team B	0	1	1	2	Medium
STU_0412	14	Female	1.4	23.9	12.2	Underweight	11	10.8	4.89	278	82.4	29.2	Anemic	2	Rural	Water Truck	Rarely	Rarely	Flush	Primary	Secondary	Regular	Always	Poor	No	No				Negative				Al-Amal School	Al-Shaib	30/05/25	Team A	0	1	1	2	Medium
STU_0413	6	Female	1.34	17.7	9.9	Underweight	9.2	7	5.48	352	100.4	32.5	Anemic	13	Urban	Water Truck	Sometimes	Always	Flush	Secondary	Secondary	Irregular	Always	Poor	No	No				Negative				Al-Amal School	Al-Hasha	17/09/25	Team C	1	1	0	2	Medium
STU_0414	14	Male	1.41	20.9	10.5	Underweight	13.6	3.3	4.09	403	104.7	18.8	Non-Anemic	14	Rural	Water Truck	Always	Always	Pit Latrine	Secondary	Primary	Irregular	Never	Poor	No	No	Positive	Positive	Positive	Positive	Ascaris lumbricoides			Al-Wahda School	Al-Hasha	27/06/25	Team B	0	1	1	2	Medium
STU_0415	13	Male	0.97	15.7	16.7	Underweight	12.2	11.9	5.44	96	104	36.2	Non-Anemic	2	Urban	Public Network	Rarely	Sometimes	Flush	Secondary	Illiterate	Irregular	Sometimes	Middle	Yes	No	Positive	Positive	Positive	Positive	Entamoeba histolytica			Al-Wahda School	Qa'tabah	19/09/25	Team C	0	0	0	0	None
STU_0416	7	Male	1.24	23.5	15.3	Underweight	11.8	12.2	2.92	436	83.4	23.9	Non-Anemic	13	Rural	Water Truck	Always	Rarely	Flush	Primary	Primary	Regular	Always	Wealthy	No	No				Negative				Al-Noor School	Al-Shaib	30/04/25	Team A	0	0	0	0	None
STU_0417	8	Male	0.99	18.7	19.1	Normal	7.8	5.9	3.31	307	101.3	36.3	Anemic	5	Rural	Public Network	Rarely	Sometimes	Flush	University	Illiterate	Irregular	Sometimes	Poor	No	No				Negative				Al-Wahda School	Al-Shaib	25/04/25	Team B	0	1	1	2	Medium
STU_0418	10	Male	1.07	23.5	20.5	Normal	14.6	9.6	4.47	388	78.8	26.4	Non-Anemic	2	Urban	Water Truck	Always	Sometimes	Pit Latrine	Illiterate	University	Regular	Sometimes	Poor	Yes	No				Negative				Al-Amal School	Damt	17/05/25	Team B	1	1	0	2	Medium
STU_0419	6	Female	0.99	17.2	17.5	Underweight	13.7	9.9	5.3	423	64	20.5	Non-Anemic	7	Rural	Well	Always	Rarely	Flush	Illiterate	Secondary	Regular	Never	Poor	No	No				Negative				Al-Noor School	Qa'tabah	21/04/25	Team A	0	1	1	2	Medium
STU_0420	8	Male	1.15	32.2	24.3	Normal	10.6	6.4	4.79	255	78.6	23.6	Anemic	10	Urban	Well	Always	Always	Flush	Primary	Primary	Regular	Always	Poor	Yes	No	Positive	Positive	Positive	Positive	Ascaris lumbricoides	Yes	Hookworm	Al-Noor School	Qa'tabah	24/09/25	Team C	1	1	0	2	Medium
STU_0421	6	Female	1.02	28.3	27.2	Overweight	13.8	7.6	5.97	177	102.1	23.9	Non-Anemic	11	Urban	Water Truck	Sometimes	Sometimes	Pit Latrine	Primary	Illiterate	Regular	Always	Poor	Yes	No				Negative				Al-Noor School	Damt	20/09/25	Team B	1	1	0	2	Medium
STU_0422	14	Male	1.08	30.3	26	Overweight	11.3	9.6	3.14	317	95.8	24.1	Anemic	9	Urban	Water Truck	Sometimes	Sometimes	Pit Latrine	Secondary	Illiterate	Regular	Always	Poor	No	No				Negative				Al-Noor School	Damt	24/05/25	Team A	1	1	0	2	Medium
STU_0423	11	Male	1.08	25.6	21.9	Normal	7.6	4.3	5.13	485	82.8	34.6	Anemic	13	Rural	Well	Rarely	Rarely	Flush	Primary	Illiterate	Irregular	Always	Middle	Yes	No				Negative				Al-Amal School	Al-Dhalea	18/10/25	Team C	0	0	0	0	None
STU_0424	7	Male	1.15	21.8	16.5	Underweight	14.2	14.6	5.61	117	80.9	20.6	Non-Anemic	4	Rural	Well	Always	Sometimes	Pit Latrine	Primary	Illiterate	Regular	Always	Poor	No	No				Negative				Al-Wahda School	Al-Azariq	21/09/25	Team A	0	1	1	2	Medium
STU_0425	14	Male	1.28	18.5	11.3	Underweight	12.3	14.4	5.37	129	70.6	37.4	Non-Anemic	5	Rural	Water Truck	Sometimes	Always	Flush	Secondary	Primary	Irregular	Always	Wealthy	No	Yes				Negative				Al-Wahda School	Al-Husain	30/08/25	Team A	0	0	0	0	None
STU_0426	14	Female	1.23	14.8	9.8	Underweight	14.5	7.1	2.98	357	91.6	28.2	Non-Anemic	14	Urban	Water Truck	Rarely	Rarely	Flush	Secondary	Illiterate	Irregular	Never	Poor	Yes	No				Negative				Al-Amal School	Damt	25/09/25	Team C	1	1	0	2	Medium
STU_0427	6	Female	0.96	21.1	22.9	Normal	11.1	13.9	4.29	281	103.9	29.8	Anemic	3	Urban	Public Network	Rarely	Rarely	Flush	Illiterate	University	Irregular	Always	Poor	Yes	Yes				Negative				Al-Noor School	Jahaf	24/05/25	Team A	1	1	0	2	Medium
STU_0428	14	Male	1.13	33.3	26.1	Overweight	10.6	4.9	5.6	531	83	19.9	Anemic	6	Urban	Water Truck	Rarely	Sometimes	Flush	Secondary	Primary	Regular	Never	Middle	Yes	Yes	Positive	Positive	Positive	Positive	Ascaris lumbricoides			Al-Wahda School	Jahaf	21/09/25	Team C	0	0	0	0	None
STU_0429	10	Female	1.27	29.9	18.5	Normal	15.3	2.3	4.1	279	64	25.4	Non-Anemic	12	Rural	Water Truck	Always	Rarely	Flush	Secondary	Primary	Irregular	Always	Poor	No	No	Positive	Positive	Positive	Positive	Entamoeba histolytica			Al-Wahda School	Damt	24/08/25	Team C	0	1	1	2	Medium
STU_0430	12	Male	1.24	28.8	18.7	Normal	8.5	10.3	5.13	347	66.3	32.8	Anemic	13	Rural	Water Truck	Sometimes	Always	Pit Latrine	Secondary	University	Regular	Always	Poor	Yes	No				Negative				Al-Amal School	Al-Shaib	16/07/25	Team C	0	1	1	2	Medium
STU_0431	10	Female	1.03	17.8	16.8	Underweight	12	13.8	4.47	467	91.9	29.2	Non-Anemic	2	Rural	Water Truck	Always	Sometimes	Pit Latrine	Illiterate	Primary	Regular	Always	Poor	No	No				Negative				Al-Noor School	Al-Hasha	22/05/25	Team A	0	1	1	2	Medium
STU_0432	10	Male	1.13	18.2	14.3	Underweight	13.6	3.5	3.6	379	97.7	33.8	Non-Anemic	7	Urban	Water Truck	Always	Sometimes	Flush	Secondary	Secondary	Irregular	Sometimes	Poor	No	No				Negative				Al-Wahda School	Al-Azariq	30/10/25	Team B	1	1	0	2	Medium
STU_0433	13	Male	1.35	21.4	11.7	Underweight	14.9	6.8	5.3	332	83.5	34.5	Non-Anemic	9	Urban	Water Truck	Sometimes	Rarely	Flush	Illiterate	Primary	Irregular	Sometimes	Poor	No	No	Positive	Positive	Positive	Positive	Giardia lamblia			Al-Wahda School	Jahaf	21/06/25	Team B	1	1	0	2	Medium
STU_0434	6	Female	1.3	21	12.4	Underweight	10.4	9	4.78	89	78.5	32.7	Anemic	14	Urban	Water Truck	Sometimes	Rarely	Flush	University	Illiterate	Irregular	Always	Poor	No	Yes				Negative				Al-Wahda School	Al-Husain	23/10/25	Team C	1	1	0	2	Medium
STU_0435	11	Female	1.06	15.2	13.5	Underweight	12.8	14	3.21	491	73.7	33.7	Non-Anemic	13	Urban	Well	Sometimes	Always	Pit Latrine	Primary	Secondary	Irregular	Never	Poor	Yes	No	Positive	Positive	Positive	Positive	Entamoeba histolytica			Al-Amal School	Al-Shaib	24/08/25	Team C	1	1	0	2	Medium
STU_0436	15	Female	1.27	29.5	18.3	Underweight	13	10	3.1	414	62.6	29.3	Non-Anemic	11	Urban	Water Truck	Rarely	Sometimes	Flush	Primary	Illiterate	Irregular	Always	Middle	Yes	Yes	Positive	Positive	Positive	Positive	Ascaris lumbricoides			Al-Noor School	Damt	20/07/25	Team A	0	0	0	0	None
STU_0437	10	Female	1.01	19.2	18.8	Normal	9	15.3	3.68	550	82.5	36.7	Anemic	14	Rural	Public Network	Always	Rarely	Flush	Secondary	University	Irregular	Always	Middle	Yes	Yes	Positive	Positive	Positive	Positive	Ascaris lumbricoides			Al-Noor School	Al-Dhalea	21/07/25	Team A	0	0	0	0	None
STU_0438	9	Male	1.22	14.2	9.5	Underweight	9.8	9	2.97	232	67.5	20.4	Anemic	14	Urban	Well	Sometimes	Rarely	Pit Latrine	Illiterate	Primary	Irregular	Never	Wealthy	No	No	Positive	Positive	Positive	Positive	Ascaris lumbricoides			Al-Amal School	Juban	30/04/25	Team B	0	0	0	0	None
STU_0439	12	Female	1.17	19.5	14.2	Underweight	13.2	5.9	5.32	451	63.2	28.1	Non-Anemic	12	Rural	Water Truck	Sometimes	Rarely	Flush	Illiterate	Primary	Irregular	Sometimes	Poor	No	No				Negative				Al-Wahda School	Al-Azariq	30/04/25	Team A	0	1	1	2	Medium
STU_0440	15	Female	1.41	31.9	16	Underweight	10.3	9.6	5.95	238	62	30.8	Anemic	11	Urban	Public Network	Rarely	Sometimes	Flush	Primary	Primary	Regular	Always	Middle	No	Yes	Positive	Positive	Positive	Positive	Giardia lamblia			Al-Wahda School	Al-Husain	27/08/25	Team A	0	0	0	0	None
STU_0441	7	Male	1.27	21.3	13.2	Underweight	12.2	14.2	5.41	477	65.5	21	Non-Anemic	5	Rural	Well	Sometimes	Sometimes	Flush	Illiterate	Primary	Irregular	Always	Middle	Yes	No				Negative				Al-Amal School	Damt	18/05/25	Team C	0	0	0	0	None
STU_0442	10	Male	1.32	33.5	19.2	Normal	15.5	10.9	4.2	550	67.5	31.2	Non-Anemic	4	Rural	Well	Rarely	Sometimes	Pit Latrine	Illiterate	Primary	Irregular	Always	Poor	Yes	No				Negative				Al-Wahda School	Al-Shaib	23/05/25	Team B	0	1	1	2	Medium
STU_0443	8	Male	1.37	31	16.5	Underweight	11.8	5.2	5.14	310	64.2	23.4	Non-Anemic	2	Urban	Well	Sometimes	Always	Flush	Illiterate	Illiterate	Irregular	Always	Middle	Yes	Yes				Negative				Al-Amal School	Qa'tabah	25/08/25	Team A	0	0	0	0	None
STU_0444	14	Female	1.24	24.6	16	Underweight	12.5	13.2	5.18	136	102.1	28.8	Non-Anemic	9	Urban	Water Truck	Sometimes	Always	Flush	Primary	University	Regular	Sometimes	Middle	No	No	Positive	Positive	Positive	Positive	Giardia lamblia			Al-Wahda School	Al-Husain	23/10/25	Team C	0	0	0	0	None
STU_0445	10	Female	1.39	26.2	13.6	Underweight	7.9	3.6	5.62	393	103.9	24.3	Anemic	13	Rural	Well	Sometimes	Sometimes	Flush	Secondary	Illiterate	Irregular	Always	Poor	No	Yes				Negative				Al-Wahda School	Jahaf	17/05/25	Team B	0	1	1	2	Medium
STU_0446	6	Female	0.98	20	20.8	Normal	12.1	15.8	4.65	122	73	32.9	Non-Anemic	10	Rural	Water Truck	Sometimes	Always	Flush	Secondary	Illiterate	Irregular	Never	Poor	Yes	Yes	Positive	Positive	Positive	Positive	Ascaris lumbricoides			Al-Wahda School	Al-Azariq	20/07/25	Team C	0	1	1	2	Medium
STU_0447	11	Male	1.27	21.1	13.1	Underweight	12.8	10	5.32	383	104.7	21.6	Non-Anemic	12	Rural	Water Truck	Sometimes	Sometimes	Flush	Secondary	Illiterate	Irregular	Always	Middle	Yes	No	Positive	Positive	Positive	Positive	Entamoeba histolytica	Yes	Giardia lamblia	Al-Amal School	Qa'tabah	16/09/25	Team C	0	0	0	0	None
STU_0448	6	Male	1.38	21.2	11.1	Underweight	7.5	13.9	2.67	177	64.2	28.2	Anemic	2	Rural	Water Truck	Rarely	Rarely	Flush	University	Primary	Regular	Never	Wealthy	No	No				Negative				Al-Noor School	Al-Shaib	18/04/25	Team B	0	0	0	0	None
STU_0449	9	Female	1.41	30.2	15.2	Underweight	8.5	6.6	4.28	234	92.2	19.6	Anemic	2	Rural	Well	Always	Sometimes	Flush	Illiterate	Primary	Regular	Always	Wealthy	No	No				Negative				Al-Wahda School	Damt	30/07/25	Team B	0	0	0	0	None
STU_0450	15	Female	1.24	14.4	9.4	Underweight	8.2	11.8	3.97	371	86.4	30	Anemic	5	Rural	Well	Rarely	Sometimes	Flush	Primary	Illiterate	Irregular	Always	Poor	No	Yes	Positive	Positive	Positive	Positive	Ascaris lumbricoides			Al-Amal School	Juban	20/04/25	Team B	0	1	1	2	Medium
STU_0451	9	Female	1.22	19.4	13	Underweight	11.4	15.1	4.26	261	101.7	18.6	Anemic	6	Rural	Public Network	Sometimes	Sometimes	Pit Latrine	University	Illiterate	Irregular	Always	Middle	No	No	Positive	Positive	Positive	Positive	Ascaris lumbricoides			Al-Amal School	Jahaf	17/09/25	Team A	0	0	0	0	None
STU_0452	9	Male	1.07	25.9	22.6	Normal	9.9	9.5	4.4	103	77.6	22.4	Anemic	3	Urban	Water Truck	Always	Rarely	Pit Latrine	Primary	Illiterate	Regular	Sometimes	Poor	Yes	No	Positive	Positive	Positive	Positive	Ascaris lumbricoides			Al-Noor School	Jahaf	28/10/25	Team B	1	1	0	2	Medium
STU_0453	13	Male	1.24	24.2	15.7	Underweight	13.7	2.6	2.67	519	94.6	19.8	Non-Anemic	4	Rural	Public Network	Sometimes	Always	Pit Latrine	Primary	Secondary	Regular	Sometimes	Middle	Yes	Yes	Positive	Positive	Positive	Positive	Giardia lamblia			Al-Noor School	Damt	19/08/25	Team A	0	0	0	0	None
STU_0454	15	Male	1.33	30.1	17	Underweight	12.2	3	5.75	199	101.5	26.1	Anemic	3	Rural	Water Truck	Sometimes	Rarely	Flush	University	Secondary	Irregular	Always	Middle	No	No	Positive	Positive	Positive	Positive	Ascaris lumbricoides			Al-Wahda School	Jahaf	29/10/25	Team A	0	0	0	0	None
STU_0455	7	Female	0.95	14.3	15.8	Underweight	15.9	10.2	5.53	547	103.7	21.2	Non-Anemic	10	Urban	Water Truck	Rarely	Always	Pit Latrine	Secondary	Illiterate	Regular	Always	Middle	Yes	Yes	Positive	Positive	Positive	Positive	Entamoeba histolytica			Al-Amal School	Jahaf	25/08/25	Team B	0	0	0	0	None
STU_0456	15	Female	1.32	19.6	11.2	Underweight	9.5	15.1	4.99	113	100.8	27.8	Anemic	13	Urban	Public Network	Always	Sometimes	Pit Latrine	University	University	Regular	Sometimes	Middle	No	Yes				Negative				Al-Amal School	Al-Dhalea	22/05/25	Team A	0	0	0	0	None
STU_0457	6	Female	1.04	21.2	19.6	Normal	8.4	8.9	4.45	116	70.3	23.9	Anemic	12	Urban	Water Truck	Sometimes	Rarely	Flush	Secondary	Primary	Irregular	Never	Poor	Yes	No	Positive	Positive	Positive	Positive	Ascaris lumbricoides			Al-Noor School	Qa'tabah	21/08/25	Team A	1	1	0	2	Medium
STU_0458	11	Female	1.32	25.4	14.6	Underweight	10.5	15.3	5.99	390	96.1	25.3	Anemic	4	Rural	Well	Sometimes	Sometimes	Flush	Illiterate	University	Irregular	Always	Middle	No	Yes	Positive	Positive	Positive	Positive	Entamoeba histolytica			Al-Wahda School	Jahaf	21/10/25	Team B	0	0	0	0	None
STU_0459	6	Male	1.02	22.2	21.3	Normal	11.7	6.2	3.07	301	104.8	24.2	Non-Anemic	12	Rural	Water Truck	Always	Sometimes	Pit Latrine	Illiterate	Secondary	Regular	Sometimes	Wealthy	Yes	No	Positive	Positive	Positive	Positive	Entamoeba histolytica			Al-Noor School	Jahaf	26/04/25	Team A	0	0	0	0	None
STU_0460	9	Female	1.3	26.1	15.4	Underweight	8.2	8.1	4.05	228	102.7	18.1	Anemic	10	Rural	Water Truck	Rarely	Always	Pit Latrine	Illiterate	Secondary	Irregular	Always	Wealthy	No	Yes				Negative				Al-Amal School	Al-Hasha	23/09/25	Team C	0	0	0	0	None
STU_0461	14	Male	1.2	26.5	18.4	Underweight	8.8	5.2	2.94	437	95	28.9	Anemic	6	Urban	Water Truck	Sometimes	Sometimes	Pit Latrine	Illiterate	Secondary	Irregular	Sometimes	Poor	No	No				Negative				Al-Amal School	Qa'tabah	29/08/25	Team A	1	1	0	2	Medium
STU_0462	9	Male	1.07	26.7	23.3	Normal	7.9	12.9	4.47	298	66.5	19.9	Anemic	11	Urban	Water Truck	Sometimes	Sometimes	Flush	Illiterate	Illiterate	Regular	Always	Middle	No	Yes	Positive	Positive	Positive	Positive	Giardia lamblia			Al-Noor School	Jahaf	26/09/25	Team C	0	0	0	0	None
STU_0463	10	Male	1.14	32.8	25.2	Overweight	14.1	13.2	3.2	238	60.6	31.8	Non-Anemic	10	Rural	Public Network	Sometimes	Always	Flush	Illiterate	Illiterate	Irregular	Always	Middle	No	No	Positive	Positive	Positive	Positive	Entamoeba histolytica	Yes	Hookworm	Al-Noor School	Al-Dhalea	29/08/25	Team A	0	0	0	0	None
STU_0464	5	Male	1.22	13	8.7	Underweight	8.9	3.7	4.77	343	90.9	24.3	Anemic	8	Urban	Water Truck	Sometimes	Sometimes	Pit Latrine	Illiterate	Secondary	Regular	Always	Poor	Yes	Yes	Positive	Positive	Positive	Positive	Ascaris lumbricoides			Al-Wahda School	Jahaf	30/04/25	Team B	1	1	0	2	Medium
STU_0465	9	Female	1.41	28.1	14.1	Underweight	9.3	6.4	3.72	82	88.2	23.4	Anemic	12	Rural	Water Truck	Always	Rarely	Flush	Illiterate	University	Regular	Never	Poor	Yes	No	Positive	Positive	Positive	Positive	Ascaris lumbricoides			Al-Wahda School	Al-Shaib	18/07/25	Team A	0	1	1	2	Medium
STU_0466	7	Female	1.41	20.1	10.1	Underweight	8.3	2.8	3.31	489	94.9	35.2	Anemic	9	Rural	Water Truck	Always	Sometimes	Flush	Illiterate	Illiterate	Regular	Sometimes	Poor	No	No	Positive	Positive	Positive	Positive	Entamoeba histolytica			Al-Wahda School	Al-Husain	28/10/25	Team B	0	1	1	2	Medium
STU_0467	7	Female	1.2	28.2	19.6	Normal	12.4	13.9	4.05	110	81.4	34.8	Non-Anemic	13	Urban	Water Truck	Rarely	Sometimes	Pit Latrine	Secondary	Secondary	Irregular	Sometimes	Middle	Yes	No				Negative				Al-Wahda School	Juban	29/05/25	Team A	0	0	0	0	None
STU_0468	7	Female	1.3	31.3	18.5	Normal	11.2	6.5	2.53	81	74	20.9	Anemic	9	Rural	Water Truck	Always	Rarely	Pit Latrine	Illiterate	Illiterate	Irregular	Always	Poor	Yes	Yes				Negative				Al-Wahda School	Juban	24/06/25	Team B	0	1	1	2	Medium
STU_0469	6	Female	1.16	21.6	16.1	Underweight	8.5	3.7	5.97	237	81.8	20.8	Anemic	10	Urban	Public Network	Sometimes	Rarely	Pit Latrine	Primary	Primary	Regular	Never	Poor	No	No				Negative				Al-Wahda School	Damt	18/09/25	Team A	1	1	0	2	Medium
STU_0470	10	Male	1.12	23.1	18.4	Underweight	14	9.1	2.79	453	97.5	24.8	Non-Anemic	8	Rural	Water Truck	Rarely	Sometimes	Flush	Secondary	Secondary	Regular	Sometimes	Poor	No	No	Positive	Positive	Positive	Positive	Entamoeba histolytica			Al-Amal School	Juban	20/07/25	Team A	0	1	1	2	Medium
STU_0471	5	Male	1.32	19.2	11	Underweight	13.4	10.9	5.55	181	101.3	21.9	Non-Anemic	4	Rural	Water Truck	Always	Sometimes	Flush	Illiterate	Secondary	Irregular	Sometimes	Middle	No	Yes	Positive	Positive	Positive	Positive	Giardia lamblia			Al-Noor School	Al-Dhalea	27/09/25	Team B	0	0	0	0	None
STU_0472	6	Male	1.27	22.4	13.9	Underweight	8.8	6.7	4.16	161	101.3	19.3	Anemic	4	Rural	Water Truck	Sometimes	Always	Pit Latrine	Illiterate	Primary	Irregular	Always	Wealthy	No	Yes				Negative				Al-Amal School	Damt	19/06/25	Team B	0	0	0	0	None
STU_0473	13	Male	0.97	32.1	34.1	Overweight	12.4	6.2	5.56	285	86.9	25.5	Non-Anemic	12	Urban	Public Network	Always	Rarely	Pit Latrine	Primary	University	Irregular	Always	Poor	Yes	Yes	Positive	Positive	Positive	Positive	Hookworm			Al-Amal School	Al-Dhalea	17/06/25	Team C	1	1	0	2	Medium
STU_0474	10	Female	1.14	16.8	12.9	Underweight	7.8	3.5	5.96	135	101.1	20.7	Anemic	6	Urban	Well	Rarely	Rarely	Flush	Secondary	Secondary	Regular	Sometimes	Poor	No	No	Positive	Positive	Positive	Positive	Entamoeba histolytica			Al-Noor School	Al-Husain	21/06/25	Team B	1	1	0	2	Medium
STU_0475	13	Male	1.26	17.4	11	Underweight	15	13.2	2.67	121	76.9	31.8	Non-Anemic	12	Urban	Water Truck	Sometimes	Sometimes	Pit Latrine	Primary	Illiterate	Regular	Sometimes	Poor	No	Yes				Negative				Al-Amal School	Al-Azariq	29/04/25	Team B	1	1	0	2	Medium
STU_0476	7	Female	1.27	15.7	9.7	Underweight	15.8	10.7	4.63	415	62.4	33.3	Non-Anemic	7	Urban	Water Truck	Sometimes	Rarely	Pit Latrine	Illiterate	Secondary	Regular	Sometimes	Middle	Yes	No	Positive	Positive	Positive	Positive	Ascaris lumbricoides			Al-Amal School	Al-Azariq	16/04/25	Team A	0	0	0	0	None
STU_0477	11	Female	0.98	23.2	24.2	Normal	10.2	2	4.6	177	92.5	21.3	Anemic	12	Rural	Public Network	Sometimes	Rarely	Flush	Illiterate	Illiterate	Regular	Never	Poor	No	No				Negative				Al-Wahda School	Damt	26/04/25	Team A	0	1	1	2	Medium
STU_0478	12	Female	1.33	19.9	11.2	Underweight	8.8	12.2	5.31	126	71.2	22.3	Anemic	12	Urban	Well	Sometimes	Sometimes	Flush	Illiterate	Illiterate	Irregular	Never	Poor	Yes	No	Positive	Positive	Positive	Positive	Giardia lamblia	Yes	Giardia lamblia	Al-Wahda School	Al-Azariq	23/04/25	Team C	1	1	0	2	Medium
STU_0479	9	Female	1.05	20	18.1	Underweight	11.8	3.4	3.31	449	83.9	21.4	Non-Anemic	11	Urban	Water Truck	Rarely	Rarely	Flush	Primary	Secondary	Irregular	Sometimes	Poor	No	No				Negative				Al-Noor School	Al-Dhalea	16/06/25	Team B	1	1	0	2	Medium
STU_0480	12	Male	1.02	12.8	12.3	Underweight	13.4	14.3	5.09	374	98.2	27	Non-Anemic	13	Urban	Water Truck	Sometimes	Always	Pit Latrine	University	Illiterate	Irregular	Always	Poor	No	No				Negative				Al-Wahda School	Al-Hasha	28/04/25	Team C	1	1	0	2	Medium
STU_0481	11	Female	1.36	21.3	11.5	Underweight	15.9	9.4	3.05	309	104.9	36.4	Non-Anemic	9	Rural	Water Truck	Rarely	Rarely	Pit Latrine	Illiterate	Illiterate	Irregular	Never	Poor	No	No	Positive	Positive	Positive	Positive	Hymenolepis nana			Al-Noor School	Al-Shaib	19/07/25	Team B	0	1	1	2	Medium
STU_0482	14	Female	1.35	21.2	11.6	Underweight	11.7	7.4	5.2	525	86.6	32.5	Anemic	14	Urban	Water Truck	Rarely	Always	Pit Latrine	Illiterate	Secondary	Regular	Always	Middle	No	No	Positive	Positive	Positive	Positive	Ascaris lumbricoides			Al-Noor School	Al-Shaib	30/09/25	Team A	0	0	0	0	None
STU_0483	6	Female	1.31	25.1	14.6	Underweight	9.9	10.2	3.44	127	92.7	32.8	Anemic	12	Rural	Water Truck	Always	Rarely	Pit Latrine	Illiterate	Secondary	Irregular	Always	Poor	No	No				Negative				Al-Wahda School	Juban	29/10/25	Team A	0	1	1	2	Medium
STU_0484	15	Female	1.16	25.3	18.8	Normal	8.6	9.2	5.75	323	96.3	36.8	Anemic	9	Rural	Well	Always	Always	Pit Latrine	Secondary	Illiterate	Irregular	Sometimes	Poor	No	No	Positive	Positive	Positive	Positive	Ascaris lumbricoides			Al-Amal School	Juban	24/06/25	Team C	0	1	1	2	Medium
STU_0485	5	Female	1.07	25.8	22.5	Normal	14.3	8.6	3.38	546	61.8	32	Non-Anemic	13	Rural	Water Truck	Always	Always	Flush	Illiterate	Illiterate	Regular	Never	Poor	Yes	No	Positive	Positive	Positive	Positive	Ascaris lumbricoides	Yes	Entamoeba histolytica	Al-Amal School	Juban	16/04/25	Team C	0	1	1	2	Medium
STU_0486	13	Female	1.31	26.9	15.7	Underweight	15.5	12.9	3.77	275	81.8	27	Non-Anemic	2	Urban	Well	Rarely	Sometimes	Pit Latrine	Illiterate	Primary	Regular	Always	Wealthy	Yes	Yes				Negative				Al-Wahda School	Al-Husain	27/05/25	Team B	0	0	0	0	None
STU_0487	9	Female	1.37	25.2	13.4	Underweight	14.1	9.2	4.84	84	101	33.4	Non-Anemic	6	Rural	Water Truck	Sometimes	Always	Pit Latrine	University	Primary	Irregular	Always	Poor	Yes	No	Positive	Positive	Positive	Positive	Ascaris lumbricoides			Al-Noor School	Juban	28/08/25	Team A	0	1	1	2	Medium
STU_0488	13	Male	1.38	24.9	13.1	Underweight	12.1	2	5.25	168	74	27.4	Non-Anemic	3	Urban	Public Network	Always	Sometimes	Pit Latrine	Illiterate	Illiterate	Irregular	Sometimes	Wealthy	Yes	No				Negative				Al-Wahda School	Jahaf	23/07/25	Team C	0	0	0	0	None
STU_0489	15	Male	1.09	21.7	18.3	Underweight	13.7	9.7	4.41	516	70.4	35.5	Non-Anemic	3	Rural	Water Truck	Sometimes	Sometimes	Pit Latrine	Illiterate	Primary	Regular	Sometimes	Middle	No	No				Negative				Al-Amal School	Damt	26/09/25	Team B	0	0	0	0	None
STU_0490	6	Male	1.06	21.2	18.9	Normal	9.5	11.1	5.3	228	72.4	19.3	Anemic	10	Rural	Water Truck	Rarely	Always	Flush	University	Illiterate	Regular	Always	Poor	No	Yes				Negative				Al-Wahda School	Al-Azariq	16/10/25	Team B	0	1	1	2	Medium
STU_0491	6	Male	1.29	12.6	7.6	Underweight	13.5	9.8	2.72	260	95.1	28.8	Non-Anemic	13	Rural	Well	Sometimes	Sometimes	Flush	Primary	University	Regular	Sometimes	Poor	Yes	No	Positive	Positive	Positive	Positive	Giardia lamblia	Yes	Ascaris lumbricoides	Al-Amal School	Al-Dhalea	19/08/25	Team B	0	1	1	2	Medium
STU_0492	11	Male	1.28	16.9	10.3	Underweight	8.1	3.2	5.68	384	77.2	21.5	Anemic	3	Urban	Well	Sometimes	Always	Pit Latrine	Illiterate	Primary	Regular	Never	Middle	No	No				Negative				Al-Amal School	Al-Hasha	19/09/25	Team B	0	0	0	0	None
STU_0493	8	Female	1.22	29.3	19.7	Normal	15.6	10.3	3.49	220	85	29.9	Non-Anemic	11	Urban	Water Truck	Sometimes	Always	Flush	Secondary	Primary	Irregular	Always	Middle	Yes	No	Positive	Positive	Positive	Positive	Ascaris lumbricoides			Al-Noor School	Al-Hasha	29/09/25	Team A	0	0	0	0	None
STU_0494	10	Female	1.15	28.7	21.7	Normal	8.2	12.9	4	415	101	26.8	Anemic	3	Rural	Water Truck	Sometimes	Always	Pit Latrine	Illiterate	Secondary	Regular	Sometimes	Middle	No	No				Negative				Al-Amal School	Jahaf	25/08/25	Team C	0	0	0	0	None
STU_0495	7	Male	1.3	33.1	19.6	Normal	13.3	13.4	3.05	480	62.3	26.9	Non-Anemic	12	Urban	Water Truck	Sometimes	Always	Flush	Illiterate	University	Irregular	Always	Middle	No	No	Positive	Positive	Positive	Positive	Giardia lamblia	Yes	Ascaris lumbricoides	Al-Noor School	Juban	24/05/25	Team C	0	0	0	0	None
STU_0496	15	Male	0.96	30.9	33.5	Overweight	10.3	12	5.54	82	90.9	22.7	Anemic	3	Urban	Well	Sometimes	Rarely	Pit Latrine	Primary	Primary	Irregular	Always	Poor	No	No				Negative				Al-Amal School	Al-Shaib	30/06/25	Team A	1	1	0	2	Medium
STU_0497	5	Female	1.38	31.5	16.5	Underweight	10.3	13.6	3.8	396	60.5	35.6	Anemic	10	Urban	Well	Rarely	Rarely	Pit Latrine	Illiterate	Primary	Regular	Always	Middle	No	No				Negative				Al-Noor School	Al-Hasha	20/10/25	Team C	0	0	0	0	None
STU_0498	13	Female	1.12	12	9.6	Underweight	15.2	9.5	4	262	97.8	32.7	Non-Anemic	8	Urban	Well	Always	Sometimes	Flush	Illiterate	Primary	Regular	Sometimes	Middle	No	No				Negative				Al-Amal School	Juban	26/08/25	Team A	0	0	0	0	None
STU_0499	6	Male	1.12	33.1	26.4	Overweight	14.9	12.2	3.59	272	102.9	34.5	Non-Anemic	13	Urban	Public Network	Always	Rarely	Pit Latrine	Primary	Illiterate	Irregular	Sometimes	Middle	Yes	No				Negative				Al-Noor School	Juban	17/05/25	Team B	0	0	0	0	None
STU_0500	10	Female	1.32	27.1	15.6	Underweight	9.4	13.5	4.75	81	96.5	24.5	Anemic	13	Rural	Water Truck	Sometimes	Sometimes	Pit Latrine	Primary	Illiterate	Regular	Sometimes	Wealthy	No	No	Positive	Positive	Positive	Positive	Entamoeba histolytica	Yes	Hymenolepis nana	Al-Wahda School	Al-Hasha	28/04/25	Team A	0	0	0	0	None
STU_0501	13	Female	1.4	30.5	15.6	Underweight	10	15.8	2.5	167	63.5	23.8	Anemic	3	Rural	Water Truck	Sometimes	Rarely	Pit Latrine	Illiterate	Primary	Irregular	Never	Poor	Yes	Yes	Positive	Positive	Positive	Positive	Entamoeba histolytica			Al-Noor School	Al-Husain	27/10/25	Team B	0	1	1	2	Medium
STU_0502	8	Female	1.2	31.2	21.7	Normal	9.3	9	4.31	259	90.2	33.5	Anemic	8	Urban	Public Network	Always	Sometimes	Pit Latrine	Secondary	University	Irregular	Sometimes	Poor	Yes	No	Positive	Positive	Positive	Positive	Hymenolepis nana	Yes	Hymenolepis nana	Al-Wahda School	Al-Shaib	24/04/25	Team A	1	1	0	2	Medium
STU_0503	10	Female	1.15	18.6	14.1	Underweight	15.4	11.3	4.24	114	79.3	19	Non-Anemic	11	Rural	Water Truck	Rarely	Rarely	Pit Latrine	Secondary	Primary	Irregular	Sometimes	Middle	No	No	Positive	Positive	Positive	Positive	Hymenolepis nana			Al-Noor School	Qa'tabah	21/05/25	Team A	0	0	0	0	None
STU_0504	10	Male	1.07	25.5	22.3	Normal	14.2	11.4	3.05	308	90.8	19.8	Non-Anemic	6	Rural	Public Network	Sometimes	Sometimes	Pit Latrine	Secondary	Secondary	Regular	Sometimes	Poor	Yes	No				Negative				Al-Wahda School	Al-Shaib	24/07/25	Team B	0	1	1	2	Medium
STU_0505	12	Female	1.38	15.9	8.3	Underweight	10.6	10.1	2.96	249	81.1	18.6	Anemic	9	Urban	Water Truck	Sometimes	Always	Pit Latrine	Primary	University	Irregular	Always	Middle	Yes	No	Positive	Positive	Positive	Positive	Ascaris lumbricoides			Al-Wahda School	Qa'tabah	27/09/25	Team A	0	0	0	0	None
STU_0506	6	Female	1.18	18.9	13.6	Underweight	8.6	12.6	5.76	391	87.9	23.4	Anemic	12	Rural	Water Truck	Sometimes	Always	Flush	Primary	University	Regular	Never	Wealthy	Yes	No	Positive	Positive	Positive	Positive	Ascaris lumbricoides			Al-Noor School	Al-Azariq	18/07/25	Team A	0	0	0	0	None
STU_0507	10	Female	1.23	20.5	13.6	Underweight	9.9	11.9	4.39	314	78.9	37.5	Anemic	14	Rural	Well	Always	Always	Pit Latrine	University	Illiterate	Irregular	Never	Wealthy	Yes	Yes	Positive	Positive	Positive	Positive	Ascaris lumbricoides	Yes	Ascaris lumbricoides	Al-Wahda School	Al-Husain	30/04/25	Team A	0	0	0	0	None
STU_0508	14	Female	1.41	30.4	15.3	Underweight	8.5	10.5	5.76	368	87.9	34.9	Anemic	7	Rural	Well	Always	Always	Pit Latrine	Illiterate	University	Regular	Never	Middle	Yes	No				Negative				Al-Noor School	Al-Azariq	17/04/25	Team A	0	0	0	0	None
STU_0509	14	Female	1.34	16.8	9.4	Underweight	11.2	15.4	4.06	401	87.8	32	Anemic	2	Urban	Water Truck	Sometimes	Rarely	Pit Latrine	Illiterate	Primary	Regular	Never	Wealthy	No	No				Negative				Al-Noor School	Al-Azariq	25/07/25	Team C	0	0	0	0	None
STU_0510	9	Male	1.31	31.4	18.3	Underweight	15.6	13	3.27	432	60.2	37.3	Non-Anemic	11	Rural	Water Truck	Always	Always	Flush	University	Secondary	Irregular	Never	Middle	Yes	No				Negative				Al-Amal School	Qa'tabah	30/06/25	Team B	0	0	0	0	None
STU_0511	11	Female	1	25.9	25.9	Overweight	11.7	8.9	4.56	336	95.9	24.6	Non-Anemic	9	Rural	Water Truck	Sometimes	Rarely	Pit Latrine	Primary	Secondary	Regular	Always	Middle	Yes	Yes	Positive	Positive	Positive	Positive	Ascaris lumbricoides			Al-Wahda School	Al-Dhalea	29/10/25	Team B	0	0	0	0	None
STU_0512	15	Female	1.17	23.7	17.3	Underweight	12.9	6.4	2.51	344	60.7	24.4	Non-Anemic	7	Rural	Water Truck	Rarely	Rarely	Flush	University	University	Regular	Sometimes	Poor	No	Yes	Positive	Positive	Positive	Positive	Entamoeba histolytica			Al-Amal School	Al-Shaib	26/07/25	Team B	0	1	1	2	Medium
STU_0513	7	Female	1.16	17.7	13.2	Underweight	12.5	5.7	3.68	278	68.9	22.9	Non-Anemic	8	Rural	Public Network	Sometimes	Rarely	Flush	Illiterate	Secondary	Regular	Always	Poor	Yes	Yes				Negative				Al-Wahda School	Al-Hasha	17/07/25	Team C	0	1	1	2	Medium
STU_0514	5	Male	1.09	24	20.2	Normal	12.8	8.5	4.04	522	91.7	36	Non-Anemic	6	Urban	Public Network	Sometimes	Sometimes	Pit Latrine	Secondary	Secondary	Regular	Always	Poor	Yes	No				Negative				Al-Amal School	Damt	15/04/25	Team A	1	1	0	2	Medium
STU_0515	11	Male	1.04	31.9	29.5	Overweight	9.2	5.6	5.07	94	93.6	23	Anemic	7	Urban	Well	Always	Rarely	Flush	Illiterate	Secondary	Irregular	Always	Middle	Yes	No				Negative				Al-Wahda School	Qa'tabah	17/09/25	Team C	0	0	0	0	None
STU_0516	14	Female	1.24	15.8	10.3	Underweight	10	12	2.8	534	98.5	31.9	Anemic	5	Rural	Public Network	Sometimes	Always	Flush	Illiterate	University	Irregular	Always	Middle	No	No				Negative				Al-Amal School	Al-Dhalea	24/07/25	Team A	0	0	0	0	None
STU_0517	7	Female	1.27	20.5	12.7	Underweight	15.6	15.6	3.75	496	73.9	36	Non-Anemic	7	Rural	Well	Sometimes	Rarely	Flush	Secondary	University	Regular	Sometimes	Middle	No	No				Negative				Al-Wahda School	Qa'tabah	15/07/25	Team C	0	0	0	0	None
STU_0518	15	Female	1.06	20.2	18	Underweight	13.2	6.3	2.66	533	105	18.3	Non-Anemic	3	Urban	Public Network	Sometimes	Rarely	Pit Latrine	Primary	Illiterate	Irregular	Sometimes	Poor	No	No				Negative				Al-Wahda School	Juban	21/10/25	Team A	1	1	0	2	Medium
STU_0519	13	Female	1.29	19.8	11.9	Underweight	15.7	9	3.41	399	89.3	37.5	Non-Anemic	12	Rural	Water Truck	Always	Sometimes	Pit Latrine	Secondary	Primary	Irregular	Sometimes	Poor	No	No				Negative				Al-Wahda School	Al-Shaib	24/07/25	Team A	0	1	1	2	Medium
STU_0520	9	Female	1.27	31.3	19.4	Normal	15.8	14.5	3.61	256	83.1	23.5	Non-Anemic	4	Rural	Water Truck	Always	Sometimes	Pit Latrine	University	Primary	Regular	Sometimes	Poor	No	No				Negative				Al-Amal School	Al-Hasha	19/05/25	Team C	0	1	1	2	Medium
STU_0521	6	Female	1.17	17.3	12.6	Underweight	11.9	11.5	5.51	396	87.9	19.2	Non-Anemic	11	Rural	Water Truck	Always	Rarely	Flush	Secondary	University	Regular	Always	Poor	Yes	No	Positive	Positive	Positive	Positive	Ascaris lumbricoides			Al-Wahda School	Al-Husain	19/06/25	Team B	0	1	1	2	Medium
STU_0522	13	Male	1.07	15.4	13.5	Underweight	8.1	4.6	3.36	307	65.9	29.1	Anemic	12	Urban	Water Truck	Sometimes	Sometimes	Pit Latrine	Illiterate	Illiterate	Regular	Always	Poor	No	No				Negative				Al-Amal School	Al-Husain	27/05/25	Team C	1	1	0	2	Medium
STU_0523	10	Male	1.06	19.9	17.7	Underweight	13.7	13.8	5.95	434	63.2	27.3	Non-Anemic	8	Rural	Water Truck	Rarely	Sometimes	Flush	Primary	Primary	Regular	Always	Poor	Yes	No				Negative				Al-Amal School	Jahaf	16/04/25	Team C	0	1	1	2	Medium
STU_0524	6	Male	1.27	32.9	20.4	Normal	15.7	5.8	3.63	150	67.2	22.1	Non-Anemic	13	Urban	Water Truck	Rarely	Sometimes	Pit Latrine	Secondary	Secondary	Regular	Never	Middle	No	Yes	Positive	Positive	Positive	Positive	Entamoeba histolytica			Al-Wahda School	Juban	22/08/25	Team B	0	0	0	0	None
STU_0525	6	Male	1.15	26.8	20.3	Normal	12.1	5.8	3.82	277	85.4	37.8	Non-Anemic	9	Rural	Water Truck	Sometimes	Sometimes	Pit Latrine	Secondary	Illiterate	Irregular	Sometimes	Middle	No	No				Negative				Al-Wahda School	Damt	19/05/25	Team B	0	0	0	0	None
STU_0526	14	Female	1.01	12.5	12.3	Underweight	14.1	14.1	5.83	345	93.3	18.1	Non-Anemic	8	Rural	Public Network	Always	Rarely	Pit Latrine	Primary	Illiterate	Irregular	Never	Poor	No	No				Negative				Al-Amal School	Al-Dhalea	29/09/25	Team C	0	1	1	2	Medium
STU_0527	11	Female	1.3	27.7	16.4	Underweight	10.5	15.2	3.31	491	62.4	31.9	Anemic	7	Rural	Water Truck	Sometimes	Always	Pit Latrine	Primary	Illiterate	Irregular	Never	Poor	No	Yes				Negative				Al-Noor School	Al-Hasha	17/05/25	Team B	0	1	1	2	Medium
STU_0528	5	Female	1.1	31.2	25.8	Overweight	11.3	4.4	5.63	549	99.6	32.1	Anemic	11	Rural	Water Truck	Always	Rarely	Flush	Primary	University	Irregular	Always	Poor	No	No	Positive	Positive	Positive	Positive	Ascaris lumbricoides			Al-Amal School	Al-Shaib	23/06/25	Team A	0	1	1	2	Medium
STU_0529	11	Female	0.97	32.9	35	Overweight	15.1	5.4	4.97	346	87.3	32.2	Non-Anemic	14	Urban	Well	Sometimes	Sometimes	Flush	Secondary	University	Regular	Always	Middle	No	No				Negative				Al-Noor School		28/05/25	Team B	0	0	0	0	None
STU_0530	13	Female	1.24	25.1	16.3	Underweight	8.6	7.1	3.47	470	85.9	37.2	Anemic	11	Rural	Water Truck	Rarely	Sometimes	Pit Latrine	Illiterate	Illiterate	Irregular	Sometimes	Poor	Yes	No				Negative				Al-Amal School	Al-Husain	18/07/25	Team C	0	1	1	2	Medium
STU_0531	10	Female	1.07	31.8	27.8	Overweight	14.8	9.3	4.89	261	83.4	29.6	Non-Anemic	12	Rural	Well	Sometimes	Sometimes	Pit Latrine	Primary	Illiterate	Regular	Always	Middle	Yes	No				Negative				Al-Wahda School	Al-Husain	26/10/25	Team C	0	0	0	0	None
STU_0532	15	Female	1.41	17	8.6	Underweight	11.1	9.2	2.59	145	73.4	27.8	Anemic	12	Urban	Water Truck	Sometimes	Rarely	Flush	University	Secondary	Irregular	Always	Poor	No	No				Negative				Al-Noor School	Al-Husain	17/08/25	Team C	1	1	0	2	Medium
STU_0533	11	Female	1.23	14	9.3	Underweight	8.8	16	2.56	505	62.7	35.9	Anemic	2	Rural	Well	Rarely	Rarely	Flush	Illiterate	University	Irregular	Never	Middle	No	Yes				Negative				Al-Amal School	Damt	15/10/25	Team A	0	0	0	0	None
STU_0534	15	Female	1	20.3	20.3	Normal	15.6	12.6	3.17	335	97.5	20.7	Non-Anemic	8	Rural	Public Network	Sometimes	Rarely	Pit Latrine	Illiterate	Illiterate	Regular	Sometimes	Poor	No	No				Negative				Al-Wahda School	Al-Azariq	28/07/25	Team B	0	1	1	2	Medium
STU_0535	9	Male	0.99	21.5	21.9	Normal	9.6	9.1	5.19	289	104.2	35.1	Anemic	8	Rural	Water Truck	Sometimes	Always	Pit Latrine	Illiterate	Primary	Regular	Sometimes	Middle	No	No	Positive	Positive	Positive	Positive	Entamoeba histolytica			Al-Wahda School	Al-Shaib	22/09/25	Team A	0	0	0	0	None
STU_0536	15	Female	1.26	15.9	10	Underweight	10.5	11.3	5.68	179	71.5	18.6	Anemic	11	Urban	Water Truck	Sometimes	Always	Flush	Primary	Secondary	Irregular	Never	Middle	No	No				Negative				Al-Amal School	Jahaf	15/10/25	Team A	0	0	0	0	None
STU_0537	11	Male	0.99	18	18.4	Underweight	11.7	13.2	5.25	117	74.7	21.1	Non-Anemic	2	Rural	Well	Sometimes	Sometimes	Pit Latrine	Secondary	Secondary	Irregular	Always	Poor	No	No				Negative				Al-Noor School	Al-Husain	15/04/25	Team A	0	1	1	2	Medium
STU_0538	15	Female	1.08	25.7	22	Normal	8.6	8.3	2.75	482	94.2	34.3	Anemic	10	Rural	Water Truck	Always	Sometimes	Pit Latrine	University	University	Regular	Always	Middle	Yes	No	Positive	Positive	Positive	Positive	Hookworm			Al-Wahda School	Qa'tabah	28/10/25	Team C	0	0	0	0	None
STU_0539	8	Male	1.21	26.6	18.2	Underweight	15.8	7.2	2.79	545	96.9	36.6	Non-Anemic	10	Urban	Water Truck	Rarely	Sometimes	Flush	Illiterate	Secondary	Irregular	Never	Wealthy	No	No				Negative				Al-Wahda School	Damt	22/08/25	Team B	0	0	0	0	None
STU_0540	12	Male	1.04	31.4	29	Overweight	13.9	11.3	4.42	488	87.6	36.9	Non-Anemic	3	Rural	Water Truck	Sometimes	Rarely	Flush	Illiterate	Illiterate	Irregular	Always	Wealthy	Yes	No	Positive	Positive	Positive	Positive	Ascaris lumbricoides			Al-Noor School	Al-Hasha	29/06/25	Team A	0	0	0	0	None
STU_0541	13	Male	1.39	22.6	11.7	Underweight	9.1	10.8	5.71	416	89.4	36.6	Anemic	12	Urban	Well	Always	Sometimes	Flush	Illiterate	University	Irregular	Sometimes	Wealthy	Yes	No	Positive	Positive	Positive	Positive	Hymenolepis nana			Al-Wahda School	Al-Husain	29/08/25	Team B	0	0	0	0	None
STU_0542	10	Male	1.29	27.7	16.6	Underweight	14.8	12.7	3.53	442	82.8	35.1	Non-Anemic	9	Urban	Well	Sometimes	Sometimes	Pit Latrine	Illiterate	Secondary	Irregular	Sometimes	Middle	Yes	No	Positive	Positive	Positive	Positive	Ascaris lumbricoides			Al-Noor School	Al-Azariq	16/10/25	Team C	0	0	0	0	None
STU_0543	11	Female	1.22	32.5	21.8	Normal	14.5	8.4	3.24	343	96.5	20.1	Non-Anemic	2	Urban	Water Truck	Sometimes	Sometimes	Pit Latrine	Primary	Primary	Regular	Always	Poor	No	No	Positive	Positive	Positive	Positive	Entamoeba histolytica	Yes	Hymenolepis nana	Al-Amal School	Jahaf	21/09/25	Team B	1	1	0	2	Medium
STU_0544	11	Male	1.38	31.5	16.5	Underweight	12.6	3.8	5.42	182	100.9	19.8	Non-Anemic	6	Urban	Public Network	Rarely	Rarely	Flush	University	Secondary	Irregular	Always	Middle	No	Yes	Positive	Positive	Positive	Positive	Entamoeba histolytica			Al-Noor School	Al-Hasha	25/06/25	Team B	0	0	0	0	None
STU_0545	7	Female	1.22	16.5	11.1	Underweight	15.1	13.9	3.62	198	79.1	30.1	Non-Anemic	10	Rural	Water Truck	Rarely	Sometimes	Pit Latrine	Illiterate	University	Regular	Always	Poor	Yes	No	Positive	Positive	Positive	Positive	Giardia lamblia			Al-Noor School	Al-Azariq	19/07/25	Team B	0	1	1	2	Medium
STU_0546	15	Male	1.41	26	13.1	Underweight	12.5	14.7	4.56	331	62	19.4	Anemic	7	Urban	Well	Rarely	Rarely	Flush	Illiterate	University	Irregular	Never	Poor	No	Yes	Positive	Positive	Positive	Positive	Entamoeba histolytica			Al-Wahda School	Qa'tabah	27/04/25	Team A	1	1	0	2	Medium
STU_0547	15	Male	1.16	29.4	21.8	Normal	13.2	14.3	5.65	358	100.4	20.1	Non-Anemic	5	Urban	Public Network	Always	Always	Pit Latrine	Illiterate	Secondary	Regular	Never	Poor	No	No	Positive	Positive	Positive	Positive	Ascaris lumbricoides			Al-Noor School	Al-Husain	23/06/25	Team C	1	1	0	2	Medium
STU_0548	14	Male	1.07	29.3	25.6	Overweight	15.7	4	3.26	205	93.4	30.3	Non-Anemic	9	Urban	Public Network	Rarely	Sometimes	Pit Latrine	Illiterate	Primary	Irregular	Always	Wealthy	No	No	Positive	Positive	Positive	Positive	Entamoeba histolytica	Yes	Entamoeba histolytica	Al-Noor School	Qa'tabah	15/05/25	Team A	0	0	0	0	None
STU_0549	8	Male	1.08	23	19.7	Normal	12.4	12.1	3.48	397	104.8	19.5	Non-Anemic	12	Urban	Public Network	Always	Sometimes	Flush	Secondary	Primary	Regular	Always	Middle	Yes	Yes	Positive	Positive	Positive	Positive	Entamoeba histolytica			Al-Wahda School	Damt	26/08/25	Team C	0	0	0	0	None
STU_0550	15	Female	1.35	25.9	14.2	Underweight	9.1	11.7	4.69	170	97.9	25.2	Anemic	5	Rural	Public Network	Sometimes	Always	Pit Latrine	University	Illiterate	Irregular	Never	Poor	No	Yes				Negative				Al-Wahda School	Al-Shaib	29/06/25	Team C	0	1	1	2	Medium
STU_0551	8	Male	1.03	25.8	24.3	Normal	7.6	2.2	3.16	299	98.7	24.4	Anemic	12	Rural	Water Truck	Always	Always	Pit Latrine	Primary	Secondary	Irregular	Always	Poor	No	No				Negative				Al-Wahda School	Jahaf	16/04/25	Team B	0	1	1	2	Medium
STU_0552	14	Male	1.03	13.4	12.6	Underweight	11	8	4.09	515	81.6	36.7	Anemic	2	Urban	Water Truck	Sometimes	Sometimes	Pit Latrine	Illiterate	Secondary	Regular	Never	Poor	Yes	No	Positive	Positive	Positive	Positive	Entamoeba histolytica	Yes	Hookworm	Al-Noor School	Al-Azariq	24/05/25	Team B	1	1	0	2	Medium
STU_0553	15	Male	1.17	12.7	9.3	Underweight	9.3	5.2	4.41	222	64.8	25.2	Anemic	8	Urban	Public Network	Sometimes	Always	Flush	Secondary	Secondary	Regular	Always	Poor	No	No	Positive	Positive	Positive	Positive	Ascaris lumbricoides			Al-Wahda School	Al-Azariq	19/04/25	Team B	1	1	0	2	Medium
STU_0554	14	Female	1.23	26.9	17.8	Underweight	8	3.2	5.26	156	61.2	18.5	Anemic	7	Rural	Water Truck	Rarely	Rarely	Flush	Secondary	Illiterate	Regular	Always	Middle	No	No				Negative				Al-Amal School	Al-Shaib	16/04/25	Team A	0	0	0	0	None
STU_0555	14	Male	1.14	19.3	14.9	Underweight	15.1	2.8	5.23	88	75.3	20.7	Non-Anemic	4	Urban	Water Truck	Sometimes	Rarely	Flush	Illiterate	Illiterate	Regular	Sometimes	Wealthy	No	No				Negative				Al-Amal School	Jahaf	20/09/25	Team B	0	0	0	0	None
STU_0556	15	Male	1.14	14.3	11	Underweight	9	10	4.78	338	66.1	20.8	Anemic	9	Urban	Water Truck	Sometimes	Sometimes	Flush	Illiterate	Primary	Irregular	Always	Middle	Yes	No				Negative				Al-Noor School	Al-Dhalea	20/07/25	Team B	0	0	0	0	None
STU_0557	8	Male	0.96	20	21.7	Normal	10.4	10.1	2.75	94	67	23.6	Anemic	10	Rural	Public Network	Always	Rarely	Pit Latrine	University	Illiterate	Irregular	Always	Wealthy	No	No				Negative				Al-Wahda School	Al-Dhalea	29/10/25	Team A	0	0	0	0	None
STU_0558	13	Male	1.03	30.8	29	Overweight	11	10.5	3.66	452	93.2	20.9	Anemic	6	Urban	Water Truck	Sometimes	Sometimes	Pit Latrine	Illiterate	University	Regular	Always	Poor	No	Yes				Negative				Al-Wahda School	Al-Hasha	26/07/25	Team B	1	1	0	2	Medium
STU_0559	8	Female	0.99	15	15.3	Underweight	11.5	15.4	3.01	346	73.6	18.2	Non-Anemic	14	Rural	Water Truck	Always	Rarely	Flush	Illiterate	Secondary	Regular	Sometimes	Poor	No	Yes	Positive	Positive	Positive	Positive	Entamoeba histolytica	Yes	Hookworm	Al-Noor School	Juban	19/07/25	Team C	0	1	1	2	Medium
STU_0560	12	Female	1.25	32.4	20.7	Normal	8.4	8.7	3.92	297	95.6	18.4	Anemic	13	Urban	Water Truck	Sometimes	Always	Pit Latrine	Illiterate	Illiterate	Regular	Always	Poor	Yes	No				Negative				Al-Noor School	Juban	20/04/25	Team C	1	1	0	2	Medium
STU_0561	13	Male	1.37	32.4	17.3	Underweight	12.4	4.8	5.01	137	67.1	25.2	Non-Anemic	2	Urban	Well	Rarely	Always	Pit Latrine	Illiterate	Secondary	Regular	Always	Poor	Yes	Yes				Negative				Al-Noor School	Juban	30/04/25	Team C	1	1	0	2	Medium
STU_0562	11	Male	1.09	22.5	18.9	Normal	7.5	11	4.47	518	84	23.5	Anemic	14	Rural	Water Truck	Always	Always	Flush	Primary	Primary	Regular	Always	Wealthy	No	No	Positive	Positive	Positive	Positive	Giardia lamblia			Al-Noor School	Qa'tabah	18/05/25	Team A	0	0	0	0	None
STU_0563	11	Male	1.05	16.4	14.9	Underweight	11.8	2.9	2.85	392	102.9	31.1	Non-Anemic	4	Urban	Well	Rarely	Always	Flush	Secondary	Primary	Regular	Always	Poor	No	No	Positive	Positive	Positive	Positive	Ascaris lumbricoides			Al-Wahda School	Al-Azariq	22/10/25	Team B	1	1	0	2	Medium
STU_0564	8	Male	1.31	22.2	12.9	Underweight	8.8	3.4	3.23	342	74.4	36.2	Anemic	9	Urban	Water Truck	Rarely	Sometimes	Pit Latrine	University	University	Irregular	Always	Middle	No	No				Negative				Al-Wahda School	Al-Husain	27/04/25	Team C	0	0	0	0	None
STU_0565	13	Female	1.21	20.1	13.7	Underweight	8.1	9.7	2.79	444	60	19.1	Anemic	5	Urban	Well	Rarely	Rarely	Pit Latrine	Illiterate	University	Regular	Always	Middle	Yes	No	Positive	Positive	Positive	Positive	Entamoeba histolytica			Al-Amal School	Jahaf	21/07/25	Team C	0	0	0	0	None
STU_0566	10	Male	1.22	26.3	17.7	Underweight	10	14.1	4.55	214	69.9	26.8	Anemic	7	Urban	Water Truck	Sometimes	Sometimes	Pit Latrine	Illiterate	Illiterate	Irregular	Sometimes	Middle	Yes	No	Positive	Positive	Positive	Positive	Entamoeba histolytica			Al-Amal School	Damt	18/06/25	Team C	0	0	0	0	None
STU_0567	10	Male	1.22	26.5	17.8	Underweight	15.9	4.1	4.58	546	82.9	30	Non-Anemic	9	Urban	Water Truck	Always	Sometimes	Pit Latrine	Secondary	Primary	Regular	Never	Poor	Yes	No				Negative				Al-Wahda School	Al-Dhalea	16/09/25	Team C	1	1	0	2	Medium
STU_0568	9	Female	1.29	15.6	9.4	Underweight	11.5	6.3	5.76	354	75.5	26.1	Non-Anemic	6	Urban	Water Truck	Rarely	Sometimes	Flush	Illiterate	Primary	Regular	Never	Poor	No	No	Positive	Positive	Positive	Positive	Ascaris lumbricoides			Al-Amal School	Juban	23/08/25	Team C	1	1	0	2	Medium
STU_0569	10	Female	1.35	18.4	10.1	Underweight	12.8	6.4	2.82	384	97.7	28.9	Non-Anemic	7	Rural	Water Truck	Sometimes	Sometimes	Flush	Illiterate	Primary	Regular	Sometimes	Poor	No	No	Positive	Positive	Positive	Positive	Giardia lamblia			Al-Amal School	Jahaf	26/07/25	Team A	0	1	1	2	Medium
STU_0570	12	Female	1.35	19.2	10.5	Underweight	8.1	9.5	3.1	431	77.4	28.9	Anemic	13	Urban	Water Truck	Sometimes	Rarely	Pit Latrine	Illiterate	Illiterate	Irregular	Always	Poor	Yes	No				Negative				Al-Noor School	Qa'tabah	17/09/25	Team A	1	1	0	2	Medium
STU_0571	5	Male	1.11	27.1	22	Normal	12.3	12	4.3	108	98.2	29.6	Non-Anemic	7	Urban	Well	Always	Rarely	Flush	Illiterate	Secondary	Irregular	Always	Poor	No	No	Positive	Positive	Positive	Positive	Entamoeba histolytica			Al-Noor School	Al-Dhalea	17/09/25	Team A	1	1	0	2	Medium
STU_0572	9	Male	1.23	15.2	10	Underweight	7.9	10.5	2.58	236	81.3	24	Anemic	12	Rural	Water Truck	Always	Sometimes	Pit Latrine	Secondary	Illiterate	Regular	Sometimes	Poor	No	No	Positive	Positive	Positive	Positive	Ascaris lumbricoides			Al-Amal School	Al-Shaib	18/05/25	Team C	0	1	1	2	Medium
STU_0573	5	Male	1.26	12.6	7.9	Underweight	12.4	15.9	2.7	310	66.2	36.1	Non-Anemic	3	Rural	Public Network	Sometimes	Always	Flush	Primary	Secondary	Irregular	Always	Wealthy	Yes	Yes				Negative				Al-Noor School	Jahaf	28/07/25	Team C	0	0	0	0	None
STU_0574	14	Male	1.29	24.7	14.8	Underweight	12.3	12.5	3.97	393	60.9	22.9	Non-Anemic	14	Rural	Water Truck	Sometimes	Sometimes	Pit Latrine	Secondary	Primary	Regular	Always	Poor	No	No	Positive	Positive	Positive	Positive	Ascaris lumbricoides			Al-Amal School	Al-Hasha	25/04/25	Team A	0	1	1	2	Medium
STU_0575	8	Male	1.4	32.9	16.8	Underweight	12.4	2.5	4.23	361	61.5	19.2	Non-Anemic	14	Urban	Well	Sometimes	Sometimes	Pit Latrine	Primary	Illiterate	Irregular	Sometimes	Poor	Yes	No	Positive	Positive	Positive	Positive	Hookworm			Al-Noor School	Jahaf	28/09/25	Team B	1	1	0	2	Medium
STU_0576	14	Male	1.04	16.7	15.4	Underweight	11	3	2.67	251	70.6	35	Anemic	4	Urban	Water Truck	Rarely	Rarely	Flush	Secondary	University	Irregular	Sometimes	Middle	Yes	No				Negative				Al-Wahda School	Jahaf	25/09/25	Team A	0	0	0	0	None
STU_0577	6	Female	1.05	23.9	21.7	Normal	10.3	7.3	5.02	295	90.8	35.7	Anemic	5	Rural	Well	Sometimes	Rarely	Pit Latrine	Illiterate	University	Irregular	Always	Poor	No	No				Negative				Al-Noor School	Al-Dhalea	16/10/25	Team B	0	1	1	2	Medium
STU_0578	10	Female	1.41	26.3	13.2	Underweight	7.9	2.6	4.67	286	80.7	32.4	Anemic	5	Urban	Water Truck	Sometimes	Rarely	Pit Latrine	Primary	Primary	Irregular	Never	Wealthy	No	No				Negative				Al-Noor School	Juban	17/08/25	Team A	0	0	0	0	None
STU_0579	15	Male	1.35	14.6	8	Underweight	11.7	11.1	4.93	276	90.9	19.9	Anemic	5	Urban	Water Truck	Rarely	Sometimes	Pit Latrine	Illiterate	Secondary	Regular	Sometimes	Middle	No	No	Positive	Positive	Positive	Positive	Ascaris lumbricoides			Al-Noor School	Al-Azariq	21/05/25	Team C	0	0	0	0	None
STU_0580	12	Male	1.25	21.1	13.5	Underweight	9.8	7.5	5.51	429	79.7	26.2	Anemic	3	Rural	Well	Sometimes	Always	Flush	Illiterate	University	Irregular	Always	Poor	Yes	No	Positive	Positive	Positive	Positive	Entamoeba histolytica			Al-Noor School	Al-Hasha	20/04/25	Team C	0	1	1	2	Medium
STU_0581	12	Male	1.01	32.7	32.1	Overweight	8.4	13.2	3.35	539	81.1	35.9	Anemic	12	Rural	Water Truck	Sometimes	Always	Pit Latrine	Secondary	Illiterate	Regular	Always	Wealthy	No	No				Negative				Al-Amal School	Damt	26/06/25	Team A	0	0	0	0	None
STU_0582	14	Male	1.28	26.9	16.4	Underweight	12.2	5.9	3.82	385	94.8	37.9	Non-Anemic	6	Urban	Water Truck	Sometimes	Sometimes	Pit Latrine	Primary	Secondary	Regular	Always	Wealthy	No	No	Positive	Positive	Positive	Positive	Giardia lamblia	Yes	Giardia lamblia	Al-Amal School	Al-Azariq	15/09/25	Team C	0	0	0	0	None
STU_0583	10	Female	1.35	25.5	14	Underweight	7.7	12.5	5.19	88	102.5	28.4	Anemic	12	Urban	Water Truck	Always	Always	Flush	Primary	University	Irregular	Always	Poor	No	No	Positive	Positive	Positive	Positive	Entamoeba histolytica			Al-Amal School	Qa'tabah	19/10/25	Team C	1	1	0	2	Medium
STU_0584	15	Male	1.29	19.6	11.8	Underweight	10.4	4.4	3.85	430	76.1	28.9	Anemic	11	Urban	Water Truck	Rarely	Always	Pit Latrine	Primary	Secondary	Irregular	Always	Wealthy	Yes	No				Negative				Al-Amal School	Jahaf	29/06/25	Team A	0	0	0	0	None
STU_0585	9	Male	1.13	27.6	21.6	Normal	15.6	2.5	4.38	311	84.3	23.9	Non-Anemic	10	Rural	Water Truck	Sometimes	Rarely	Pit Latrine	Primary	Illiterate	Regular	Always	Poor	No	Yes	Positive	Positive	Positive	Positive	Hymenolepis nana			Al-Amal School	Al-Husain	16/07/25	Team A	0	1	1	2	Medium
STU_0586	12	Male	0.99	33.3	34	Overweight	14.7	11.5	3.11	114	78.7	26.6	Non-Anemic	6	Urban	Water Truck	Sometimes	Rarely	Pit Latrine	University	Illiterate	Regular	Sometimes	Poor	No	No	Positive	Positive	Positive	Positive	Entamoeba histolytica			Al-Amal School	Al-Shaib	26/06/25	Team A	1	1	0	2	Medium
STU_0587	7	Female	0.98	31.9	33.2	Overweight	8.4	2.2	2.6	161	90.5	37.3	Anemic	9	Urban	Water Truck	Always	Always	Pit Latrine	Primary	Primary	Irregular	Sometimes	Poor	No	No				Negative				Al-Amal School	Al-Hasha	18/06/25	Team C	1	1	0	2	Medium
STU_0588	7	Male	1.15	29.2	22.1	Normal	12.4	7.2	5.72	533	89.1	20.2	Non-Anemic	10	Urban	Well	Rarely	Rarely	Flush	Illiterate	University	Regular	Sometimes	Middle	Yes	No	Positive	Positive	Positive	Positive	Entamoeba histolytica			Al-Wahda School	Al-Husain	26/04/25	Team B	0	0	0	0	None
STU_0589	12	Female	1.22	13.2	8.9	Underweight	14.6	2.6	2.81	374	95.4	29.2	Non-Anemic	7	Urban	Water Truck	Sometimes	Sometimes	Pit Latrine	Illiterate	Illiterate	Irregular	Always	Poor	No	Yes				Negative				Al-Wahda School	Al-Husain	27/10/25	Team A	1	1	0	2	Medium
STU_0590	6	Male	1.31	15.3	8.9	Underweight	9.6	9	3.57	433	70.5	25.5	Anemic	12	Urban	Well	Always	Always	Flush	University	University	Irregular	Always	Wealthy	No	No	Positive	Positive	Positive	Positive	Hymenolepis nana			Al-Noor School	Juban	23/07/25	Team C	0	0	0	0	None
STU_0591	15	Male	1.33	33.3	18.8	Normal	8.8	10.3	5.72	387	64.5	33.5	Anemic	6	Rural	Public Network	Always	Always	Pit Latrine	Secondary	Secondary	Irregular	Never	Middle	No	No	Positive	Positive	Positive	Positive	Hymenolepis nana	Yes	Ascaris lumbricoides	Al-Wahda School	Al-Shaib	16/09/25	Team B	0	0	0	0	None
STU_0592	6	Male	1.16	28.4	21.1	Normal	9.5	10.6	3.14	519	70.2	32.4	Anemic	6	Urban	Water Truck	Always	Sometimes	Flush	Primary	University	Regular	Never	Poor	No	Yes	Positive	Positive	Positive	Positive	Giardia lamblia			Al-Noor School	Al-Azariq	15/09/25	Team B	1	1	0	2	Medium
STU_0593	15	Male	1.4	22.8	11.6	Underweight	10.9	7.9	3.05	488	91.7	21.6	Anemic	11	Urban	Water Truck	Always	Always	Pit Latrine	Secondary	University	Irregular	Never	Poor	Yes	Yes	Positive	Positive	Positive	Positive	Giardia lamblia			Al-Wahda School	Qa'tabah	19/04/25	Team B	1	1	0	2	Medium
STU_0594	9	Female	1.03	32.6	30.7	Overweight	10.5	11	3.76	222	102.2	23.5	Anemic	11	Rural	Public Network	Always	Sometimes	Pit Latrine	Illiterate	Illiterate	Irregular	Never	Middle	No	No				Negative				Al-Amal School	Al-Azariq	21/10/25	Team A	0	0	0	0	None
STU_0595	11	Male	1.17	26.7	19.5	Normal	12.6	7.6	3.88	95	76.9	29.5	Non-Anemic	6	Rural	Well	Rarely	Rarely	Pit Latrine	Illiterate	Primary	Regular	Always	Wealthy	No	Yes				Negative				Al-Wahda School	Juban	15/06/25	Team C	0	0	0	0	None
STU_0596	6	Female	1.18	19.2	13.8	Underweight	8.6	15.7	5.33	376	61.3	23.5	Anemic	3	Urban	Water Truck	Rarely	Rarely	Flush	University	University	Irregular	Always	Poor	No	No				Negative				Al-Amal School	Qa'tabah	22/04/25	Team B	1	1	0	2	Medium
STU_0597	9	Female	1.18	19.4	13.9	Underweight	15	2.7	4.17	130	73.9	22.7	Non-Anemic	3	Urban	Water Truck	Sometimes	Rarely	Pit Latrine	University	Illiterate	Regular	Sometimes	Middle	No	No	Positive	Positive	Positive	Positive	Ascaris lumbricoides			Al-Amal School	Al-Azariq	22/04/25	Team B	0	0	0	0	None
STU_0598	13	Female	1.07	28.2	24.6	Normal	15.2	3.6	3.7	534	92.2	30.4	Non-Anemic	5	Urban	Water Truck	Rarely	Sometimes	Pit Latrine	Illiterate	University	Regular	Sometimes	Poor	No	Yes				Negative				Al-Noor School	Qa'tabah	26/08/25	Team A	1	1	0	2	Medium
STU_0599	13	Male	1.28	32	19.5	Normal	10.3	2.7	4.77	499	70.2	21.2	Anemic	14	Urban	Public Network	Sometimes	Always	Pit Latrine	Illiterate	Illiterate	Regular	Sometimes	Middle	No	No				Negative				Al-Noor School	Jahaf	28/06/25	Team C	0	0	0	0	None
STU_0600	6	Female	1.29	33	19.8	Normal	10.6	5.7	4.44	289	85.7	29.8	Anemic	2	Urban	Water Truck	Sometimes	Sometimes	Pit Latrine	Illiterate	Secondary	Regular	Always	Poor	Yes	No				Negative				Al-Wahda School	Damt	28/09/25	Team A	1	1	0	2	Medium
STU_0601	7	Male	1.24	16.5	10.7	Underweight	15.2	10.5	3.99	425	68.5	32.9	Non-Anemic	4	Rural	Well	Sometimes	Sometimes	Pit Latrine	University	Illiterate	Regular	Always	Wealthy	Yes	No	Positive	Positive	Positive	Positive	Hookworm			Al-Amal School	Juban	17/08/25	Team B	0	0	0	0	None
STU_0602	7	Male	0.98	22.6	23.5	Normal	14.3	10.8	4.79	256	70.1	19.3	Non-Anemic	14	Rural	Public Network	Always	Sometimes	Flush	Illiterate	Secondary	Regular	Always	Wealthy	Yes	No	Positive	Positive	Positive	Positive	Hymenolepis nana			Al-Noor School	Al-Shaib	29/05/25	Team A	0	0	0	0	None
STU_0603	8	Female	1.03	22.3	21	Normal	14.1	8	2.61	153	96.6	20.9	Non-Anemic	3	Urban	Well	Rarely	Sometimes	Flush	Primary	Illiterate	Irregular	Always	Wealthy	No	No	Positive	Positive	Positive	Positive	Entamoeba histolytica			Al-Wahda School	Qa'tabah	24/09/25	Team B	0	0	0	0	None
STU_0604	6	Female	1.11	27.7	22.5	Normal	12	14	5.74	197	80.1	33.7	Non-Anemic	14	Urban	Water Truck	Rarely	Always	Flush	University	Illiterate	Regular	Sometimes	Middle	No	No	Positive	Positive	Positive	Positive	Entamoeba histolytica	Yes	Hymenolepis nana	Al-Amal School	Al-Husain	17/05/25	Team C	0	0	0	0	None
STU_0605	11	Male	0.97	17.6	18.7	Normal	14	14.9	5.06	473	70.8	20.1	Non-Anemic	4	Rural	Well	Rarely	Sometimes	Flush	Illiterate	University	Regular	Sometimes	Poor	Yes	No	Positive	Positive	Positive	Positive	Entamoeba histolytica			Al-Noor School	Damt	25/07/25	Team B	0	1	1	2	Medium
STU_0606	11	Male	0.97	31	32.9	Overweight	14.9	11.6	5.74	280	100.6	23.1	Non-Anemic	7	Urban	Water Truck	Always	Rarely	Pit Latrine	Primary	University	Irregular	Always	Poor	No	Yes				Negative				Al-Amal School	Jahaf	20/07/25	Team B	1	1	0	2	Medium
STU_0607	10	Male	1.27	16.1	10	Underweight	15.4	12.5	4.52	458	78	36.8	Non-Anemic	4	Urban	Water Truck	Sometimes	Sometimes	Pit Latrine	University	Secondary	Regular	Sometimes	Poor	No	Yes				Negative				Al-Noor School	Juban	20/04/25	Team C	1	1	0	2	Medium
STU_0608	6	Male	1.26	12.4	7.8	Underweight	13.7	2.3	4.3	176	87.9	32.7	Non-Anemic	4	Rural	Water Truck	Sometimes	Always	Flush	Primary	Secondary	Irregular	Sometimes	Poor	No	No				Negative				Al-Amal School	Al-Hasha	24/08/25	Team B	0	1	1	2	Medium
STU_0609	11	Female	1.24	28.9	18.8	Normal	14.1	3.7	3.41	346	87.6	30.4	Non-Anemic	2	Rural	Well	Always	Always	Flush	University	Illiterate	Regular	Always	Poor	No	No	Positive	Positive	Positive	Positive	Entamoeba histolytica			Al-Noor School	Juban	29/07/25	Team C	0	1	1	2	Medium
STU_0610	13	Male	1	31.1	31.1	Overweight	11.5	11.2	5.07	85	100.5	27.1	Anemic	11	Rural	Well	Rarely	Rarely	Pit Latrine	University	University	Regular	Always	Middle	No	No				Negative				Al-Noor School	Al-Shaib	21/06/25	Team C	0	0	0	0	None
STU_0611	8	Female	1.23	20.2	13.4	Underweight	11.9	10.9	3.22	461	68.9	27.6	Non-Anemic	9	Urban	Water Truck	Sometimes	Always	Flush	University	University	Regular	Always	Middle	Yes	No				Negative				Al-Noor School	Al-Azariq	20/10/25	Team C	0	0	0	0	None
STU_0612	11	Female	1.03	26.4	24.9	Normal	13.3	6.1	4.34	519	74.2	30.2	Non-Anemic	12	Urban	Well	Sometimes	Sometimes	Flush	Primary	University	Irregular	Always	Middle	Yes	No	Positive	Positive	Positive	Positive	Hookworm			Al-Wahda School	Jahaf	16/06/25	Team A	0	0	0	0	None
STU_0613	13	Female	1.31	32.7	19.1	Normal	16	15.3	5.94	128	69.8	27.9	Non-Anemic	11	Rural	Well	Sometimes	Always	Flush	University	Illiterate	Regular	Sometimes	Poor	No	No	Positive	Positive	Positive	Positive	Ascaris lumbricoides	Yes	Ascaris lumbricoides	Al-Wahda School	Damt	21/08/25	Team A	0	1	1	2	Medium
STU_0614	14	Female	1.34	29.2	16.3	Underweight	10.3	12.6	4.72	208	85.4	27.6	Anemic	13	Rural	Well	Always	Sometimes	Flush	University	Primary	Irregular	Sometimes	Poor	Yes	No	Positive	Positive	Positive	Positive	Hymenolepis nana			Al-Noor School	Jahaf	27/09/25	Team A	0	1	1	2	Medium
STU_0615	6	Male	1.22	24.9	16.7	Underweight	15	14	5.91	194	60.8	37.1	Non-Anemic	8	Urban	Water Truck	Rarely	Sometimes	Pit Latrine	Primary	Primary	Irregular	Always	Middle	No	No				Negative				Al-Amal School	Al-Shaib	20/04/25	Team B	0	0	0	0	None
STU_0616	7	Female	1.32	16.4	9.4	Underweight	9.8	3.8	4.36	541	62.1	25.9	Anemic	13	Rural	Water Truck	Always	Sometimes	Pit Latrine	Primary	Primary	Irregular	Never	Middle	Yes	No				Negative				Al-Noor School	Al-Hasha	30/07/25	Team C	0	0	0	0	None
STU_0617	6	Male	1.37	12.1	6.4	Underweight	8	15.5	4.64	143	102.1	37.1	Anemic	14	Rural	Water Truck	Sometimes	Rarely	Flush	Primary	Secondary	Irregular	Sometimes	Middle	Yes	Yes	Positive	Positive	Positive	Positive	Entamoeba histolytica			Al-Amal School	Al-Hasha	26/05/25	Team A	0	0	0	0	None
STU_0618	11	Female	1.24	12.1	7.9	Underweight	11.1	11.4	2.59	414	72.9	21.2	Anemic	13	Urban	Water Truck	Sometimes	Always	Flush	Illiterate	Illiterate	Irregular	Sometimes	Poor	No	Yes	Positive	Positive	Positive	Positive	Entamoeba histolytica			Al-Wahda School	Al-Hasha	25/08/25	Team B	1	1	0	2	Medium
STU_0619	9	Male	1	14.6	14.6	Underweight	11.8	5.5	3.2	253	85.7	18.4	Non-Anemic	11	Rural	Public Network	Rarely	Rarely	Flush	Illiterate	Secondary	Regular	Always	Poor	No	Yes				Negative				Al-Noor School	Al-Azariq	18/04/25	Team C	0	1	1	2	Medium
STU_0620	5	Male	1.14	16.8	12.9	Underweight	8.3	12.9	5.06	187	88.6	30.3	Anemic	11	Urban	Well	Sometimes	Rarely	Pit Latrine	Illiterate	University	Regular	Always	Poor	No	No				Negative				Al-Amal School	Al-Husain	20/06/25	Team C	1	1	0	2	Medium
STU_0621	10	Male	1.21	30.2	20.6	Normal	12.6	4.2	3.27	274	95.1	22.2	Non-Anemic	2	Rural	Water Truck	Always	Sometimes	Flush	University	Secondary	Irregular	Always	Middle	No	No	Positive	Positive	Positive	Positive	Giardia lamblia	Yes	Hookworm	Al-Amal School	Juban	17/05/25	Team C	0	0	0	0	None
STU_0622	5	Female	1.06	31.7	28.2	Overweight	14.8	15.1	4.95	288	94.1	28.5	Non-Anemic	4	Urban	Well	Sometimes	Rarely	Pit Latrine	Illiterate	Secondary	Irregular	Sometimes	Middle	No	No				Negative				Al-Noor School	Al-Azariq	29/07/25	Team C	0	0	0	0	None
STU_0623	15	Male	1.2	31.7	22	Normal	15.6	12.7	5.15	525	90.3	27.6	Non-Anemic	6	Rural	Public Network	Rarely	Sometimes	Flush	Illiterate	University	Regular	Sometimes	Wealthy	No	Yes				Negative				Al-Amal School	Al-Dhalea	28/07/25	Team B	0	0	0	0	None
STU_0624	6	Female	1.11	16.2	13.1	Underweight	13.6	8.7	3.41	257	96.5	23.8	Non-Anemic	7	Urban	Well	Sometimes	Always	Flush	Secondary	Secondary	Regular	Never	Poor	No	No	Positive	Positive	Positive	Positive	Ascaris lumbricoides			Al-Amal School	Al-Husain	20/07/25	Team C	1	1	0	2	Medium
STU_0625	5	Male	1.02	25.5	24.5	Normal	13.8	12.7	2.53	232	85.2	37.5	Non-Anemic	8	Urban	Well	Rarely	Always	Pit Latrine	Primary	Illiterate	Irregular	Always	Wealthy	Yes	No				Negative				Al-Wahda School	Al-Hasha	30/08/25	Team A	0	0	0	0	None
STU_0626	6	Male	1.01	13.7	13.4	Underweight	8.4	11.6	3.91	435	78.4	18.8	Anemic	2	Urban	Well	Sometimes	Sometimes	Flush	Primary	Primary	Irregular	Sometimes	Middle	No	No				Negative				Al-Amal School	Damt	16/08/25	Team A	0	0	0	0	None
STU_0627	12	Female	1	17.2	17.2	Underweight	14.7	7.6	3.65	428	103.6	30.9	Non-Anemic	5	Urban	Well	Rarely	Rarely	Flush	Secondary	Secondary	Irregular	Always	Wealthy	Yes	Yes				Negative				Al-Amal School	Al-Dhalea	25/08/25	Team B	0	0	0	0	None
STU_0628	14	Female	1.04	18.8	17.4	Underweight	9.9	11.1	4.08	201	88.9	28	Anemic	4	Urban	Water Truck	Sometimes	Sometimes	Flush	Primary	Illiterate	Regular	Always	Middle	No	No	Positive	Positive	Positive	Positive	Entamoeba histolytica			Al-Amal School	Al-Husain	16/10/25	Team C	0	0	0	0	None
STU_0629	10	Male	1.15	12.3	9.3	Underweight	8.2	4.7	5.24	397	65.2	22.8	Anemic	9	Rural	Water Truck	Sometimes	Always	Flush	Illiterate	Primary	Regular	Sometimes	Poor	No	No				Negative				Al-Noor School	Al-Azariq	26/05/25	Team A	0	1	1	2	Medium
STU_0630	10	Male	1.22	29.8	20	Normal	13.8	3.2	2.51	161	78	29.6	Non-Anemic	2	Rural	Water Truck	Sometimes	Always	Pit Latrine	Illiterate	University	Regular	Sometimes	Middle	No	No				Negative				Al-Amal School	Qa'tabah	16/06/25	Team B	0	0	0	0	None
STU_0631	7	Female	1.15	21.1	16	Underweight	12	3.2	4.2	260	91.3	19.8	Non-Anemic	10	Urban	Water Truck	Sometimes	Sometimes	Pit Latrine	Primary	Primary	Irregular	Sometimes	Poor	Yes	Yes	Positive	Positive	Positive	Positive	Hymenolepis nana			Al-Noor School	Al-Dhalea	25/06/25	Team A	1	1	0	2	Medium
STU_0632	5	Female	1.15	22.9	17.3	Underweight	13.6	4.1	3.09	166	97.6	28.9	Non-Anemic	11	Urban	Water Truck	Rarely	Sometimes	Flush	Secondary	Illiterate	Regular	Never	Poor	No	Yes				Negative				Al-Wahda School	Juban	28/07/25	Team B	1	1	0	2	Medium
STU_0633	14	Female	1.13	24.3	19	Normal	9.3	13.9	3.87	281	64.9	18.1	Anemic	9	Urban	Water Truck	Always	Sometimes	Pit Latrine	Primary	University	Irregular	Always	Middle	Yes	No				Negative				Al-Wahda School	Al-Husain	30/06/25	Team C	0	0	0	0	None
STU_0634	9	Female	0.98	15.1	15.7	Underweight	10.6	2.9	3.93	324	102.8	34.7	Anemic	12	Urban	Well	Always	Rarely	Pit Latrine	Primary	Primary	Irregular	Always	Middle	No	Yes	Positive	Positive	Positive	Positive	Ascaris lumbricoides			Al-Wahda School	Qa'tabah	18/08/25	Team A	0	0	0	0	None
STU_0635	15	Male	1.14	14.2	10.9	Underweight	10.9	4.6	3.22	475	104.7	21.6	Anemic	5	Urban	Well	Sometimes	Always	Pit Latrine	University	Primary	Regular	Always	Poor	Yes	No	Positive	Positive	Positive	Positive	Ascaris lumbricoides			Al-Noor School	Al-Dhalea	16/08/25	Team C	1	1	0	2	Medium
STU_0636	7	Male	1.22	14.5	9.7	Underweight	9.3	10.7	3.6	229	90.7	18.4	Anemic	9	Urban	Water Truck	Rarely	Always	Flush	University	University	Regular	Never	Middle	No	No				Negative				Al-Amal School	Juban	27/09/25	Team C	0	0	0	0	None
STU_0637	11	Female	1.2	14.5	10.1	Underweight	15.7	12.6	3.22	296	61.9	22.8	Non-Anemic	8	Urban	Water Truck	Sometimes	Always	Flush	Illiterate	University	Irregular	Never	Wealthy	No	Yes				Negative				Al-Wahda School	Jahaf	17/08/25	Team A	0	0	0	0	None
STU_0638	8	Male	1.11	14.3	11.6	Underweight	15.3	7.4	3.74	114	63.9	21.8	Non-Anemic	5	Rural	Water Truck	Always	Always	Pit Latrine	Secondary	Illiterate	Regular	Sometimes	Poor	Yes	Yes				Negative				Al-Amal School	Al-Azariq	20/07/25	Team A	0	1	1	2	Medium
STU_0639	15	Female	1.17	12	8.8	Underweight	15.9	4.5	4.76	216	80.3	22.6	Non-Anemic	13	Urban	Well	Always	Always	Pit Latrine	Illiterate	Primary	Regular	Never	Poor	No	No				Negative				Al-Noor School	Al-Azariq	24/05/25	Team B	1	1	0	2	Medium
STU_0640	5	Female	1.35	18.3	10	Underweight	11.5	3.3	4.29	438	99.9	24.2	Non-Anemic	12	Urban	Well	Always	Rarely	Pit Latrine	Secondary	University	Irregular	Sometimes	Poor	No	No				Negative				Al-Noor School	Al-Hasha	28/06/25	Team A	1	1	0	2	Medium
STU_0641	7	Male	1.05	28.9	26.2	Overweight	14.9	3.5	5.32	169	85.7	27.1	Non-Anemic	11	Urban	Water Truck	Rarely	Rarely	Flush	Illiterate	University	Regular	Sometimes	Poor	No	No				Negative				Al-Amal School	Jahaf	30/04/25	Team A	1	1	0	2	Medium
STU_0642	6	Male	1.27	33.5	20.8	Normal	12.8	3.8	3.21	487	77.5	35.1	Non-Anemic	12	Urban	Water Truck	Sometimes	Rarely	Flush	Primary	Primary	Irregular	Always	Poor	No	No	Positive	Positive	Positive	Positive	Hymenolepis nana			Al-Amal School	Al-Husain	20/05/25	Team B	1	1	0	2	Medium
STU_0643	13	Female	0.96	19.4	21.1	Normal	13.4	15.7	4.03	255	98.9	23.1	Non-Anemic	10	Urban	Public Network	Sometimes	Rarely	Flush	Primary	University	Regular	Sometimes	Poor	No	No				Negative				Al-Noor School	Damt	15/05/25	Team A	1	1	0	2	Medium
STU_0644	13	Female	1.09	31.8	26.8	Overweight	10.3	7.2	4.26	380	85.5	34.8	Anemic	13	Rural	Public Network	Sometimes	Sometimes	Pit Latrine	Primary	Illiterate	Irregular	Always	Middle	Yes	No	Positive	Positive	Positive	Positive	Entamoeba histolytica			Al-Noor School	Juban	22/10/25	Team B	0	0	0	0	None
STU_0645	5	Male	1.08	16.1	13.8	Underweight	11.5	2.2	4.74	82	82.8	38	Non-Anemic	7	Urban	Public Network	Sometimes	Sometimes	Flush	Illiterate	University	Irregular	Never	Middle	No	No				Negative				Al-Amal School	Al-Azariq	29/10/25	Team B	0	0	0	0	None
STU_0646	12	Female	1.42	19	9.4	Underweight	8	12.4	3.24	211	100	30.3	Anemic	8	Urban	Public Network	Sometimes	Sometimes	Flush	Illiterate	University	Regular	Never	Poor	Yes	No	Positive	Positive	Positive	Positive	Ascaris lumbricoides			Al-Noor School	Al-Husain	20/08/25	Team C	1	1	0	2	Medium
STU_0647	8	Female	1.01	14.9	14.6	Underweight	12.6	10.3	3.91	357	95.7	33	Non-Anemic	6	Rural	Well	Sometimes	Rarely	Flush	University	Secondary	Irregular	Always	Poor	Yes	Yes				Negative				Al-Amal School	Al-Dhalea	30/06/25	Team A	0	1	1	2	Medium
STU_0648	11	Female	1.05	32.9	29.8	Overweight	10	10.8	5.62	80	99.5	25	Anemic	9	Rural	Well	Rarely	Rarely	Pit Latrine	Primary	Primary	Regular	Sometimes	Poor	Yes	No				Negative				Al-Noor School	Qa'tabah	29/05/25	Team A	0	1	1	2	Medium
STU_0649	13	Female	1.39	13.3	6.9	Underweight	8.6	9.6	3.88	180	80.8	24.7	Anemic	11	Rural	Public Network	Sometimes	Rarely	Flush	Illiterate	Secondary	Irregular	Always	Middle	No	No	Positive	Positive	Positive	Positive	Ascaris lumbricoides			Al-Amal School	Al-Dhalea	21/04/25	Team B	0	0	0	0	None
STU_0650	12	Male	1.29	26.6	16	Underweight	12.1	12	5.04	340	84.6	25.9	Non-Anemic	10	Rural	Water Truck	Always	Sometimes	Pit Latrine	Illiterate	Illiterate	Irregular	Never	Middle	Yes	No				Negative				Al-Amal School	Al-Husain	27/08/25	Team C	0	0	0	0	None
STU_0651	8	Female	1.17	25.9	18.9	Normal	14.2	9.2	2.6	442	102.6	18.7	Non-Anemic	2	Urban	Water Truck	Always	Sometimes	Flush	University	University	Regular	Sometimes	Poor	No	No				Negative				Al-Amal School	Al-Dhalea	18/06/25	Team B	1	1	0	2	Medium
STU_0652	8	Female	1.22	19.1	12.8	Underweight	8.5	6.4	4.8	120	80.1	23.2	Anemic	10	Urban	Water Truck	Sometimes	Rarely	Flush	Illiterate	University	Regular	Sometimes	Poor	No	No				Negative				Al-Noor School	Al-Shaib	29/08/25	Team A	1	1	0	2	Medium
STU_0653	9	Male	1.16	25.6	19	Normal	9.4	10.5	3.82	496	84	35.8	Anemic	13	Rural	Water Truck	Sometimes	Rarely	Pit Latrine	University	University	Irregular	Never	Wealthy	Yes	No				Negative				Al-Noor School	Al-Shaib	18/07/25	Team B	0	0	0	0	None
STU_0654	13	Male	1.04	25.5	23.6	Normal	11.9	13.4	4.41	93	67.8	27.8	Anemic	9	Urban	Public Network	Always	Always	Flush	Illiterate	Primary	Regular	Always	Poor	No	No				Negative				Al-Wahda School	Juban	16/06/25	Team B	1	1	0	2	Medium
STU_0655	12	Female	1.07	22.1	19.3	Normal	10.2	13.3	3.28	356	62.9	24.5	Anemic	12	Rural	Well	Always	Sometimes	Pit Latrine	Illiterate	University	Regular	Sometimes	Poor	No	No	Positive	Positive	Positive	Positive	Hookworm	Yes	Giardia lamblia	Al-Wahda School	Al-Husain	22/09/25	Team B	0	1	1	2	Medium
STU_0656	14	Female	1.04	32.2	29.8	Overweight	15.8	12.3	5.3	370	100.3	33.4	Non-Anemic	13	Urban	Water Truck	Sometimes	Rarely	Pit Latrine	Secondary	University	Regular	Always	Poor	No	No	Positive	Positive	Positive	Positive	Hookworm	Yes	Entamoeba histolytica	Al-Wahda School	Qa'tabah	19/04/25	Team C	1	1	0	2	Medium
STU_0657	11	Male	1.37	14.7	7.8	Underweight	10.2	14.2	4.24	145	67.8	33.7	Anemic	7	Rural	Water Truck	Rarely	Always	Flush	Primary	University	Irregular	Never	Poor	Yes	Yes				Negative				Al-Wahda School	Juban	15/04/25	Team B	0	1	1	2	Medium
STU_0658	15	Female	1.38	24.8	13	Underweight	8.4	5.2	4.62	350	90.5	20.4	Anemic	13	Urban	Public Network	Sometimes	Always	Flush	University	University	Irregular	Always	Wealthy	No	No				Negative				Al-Amal School	Al-Hasha	24/04/25	Team C	0	0	0	0	None
STU_0659	8	Male	1.18	22	15.8	Underweight	14.6	5.5	3.62	442	71.6	36.7	Non-Anemic	4	Rural	Water Truck	Always	Rarely	Pit Latrine	Secondary	Primary	Regular	Always	Poor	No	No				Negative				Al-Amal School	Qa'tabah	24/04/25	Team A	0	1	1	2	Medium
STU_0660	11	Male	1.05	20.8	18.9	Normal	13	8.8	4.32	461	88.6	25.7	Non-Anemic	4	Rural	Public Network	Always	Always	Flush	Illiterate	University	Regular	Sometimes	Poor	Yes	No	Positive	Positive	Positive	Positive	Giardia lamblia			Al-Wahda School	Qa'tabah	19/05/25	Team B	0	1	1	2	Medium
STU_0661	5	Female	1.21	22.9	15.6	Underweight	14.8	2.6	5.52	383	77.7	33.5	Non-Anemic	9	Rural	Well	Rarely	Always	Flush	Illiterate	Illiterate	Regular	Never	Middle	No	Yes				Negative				Al-Wahda School	Damt	26/10/25	Team B	0	0	0	0	None
STU_0662	13	Female	1.17	21.5	15.7	Underweight	8.3	3.4	5.09	83	60.6	35.7	Anemic	8	Urban	Public Network	Sometimes	Rarely	Flush	Primary	University	Regular	Sometimes	Middle	No	No				Negative				Al-Noor School	Damt	17/09/25	Team A	0	0	0	0	None
STU_0663	8	Male	1.34	28.2	15.7	Underweight	12.8	11	4.58	285	83.7	20	Non-Anemic	7	Rural	Public Network	Always	Sometimes	Flush	Primary	Illiterate	Irregular	Never	Poor	No	No				Negative				Al-Amal School	Al-Dhalea	26/08/25	Team B	0	1	1	2	Medium
STU_0664	8	Female	1.19	22.9	16.2	Underweight	9.6	13	3.29	524	74.2	35.9	Anemic	8	Urban	Public Network	Sometimes	Sometimes	Flush	Illiterate	Illiterate	Irregular	Sometimes	Poor	No	No				Negative				Al-Wahda School	Al-Shaib	18/09/25	Team B	1	1	0	2	Medium
STU_0665	10	Female	1.13	18	14.1	Underweight	9.2	12.1	5.66	438	96.4	28.3	Anemic	14	Urban	Water Truck	Sometimes	Always	Pit Latrine	Primary	Secondary	Regular	Sometimes	Middle	No	No				Negative				Al-Wahda School	Juban	24/06/25	Team C	0	0	0	0	None
STU_0666	5	Male	1.09	22.5	18.9	Normal	14	12	3.36	534	65.6	24.3	Non-Anemic	13	Urban	Water Truck	Sometimes	Sometimes	Pit Latrine	University	Primary	Regular	Never	Poor	No	No				Negative				Al-Amal School	Al-Azariq	23/08/25	Team C	1	1	0	2	Medium
STU_0667	14	Male	0.95	21.6	23.9	Normal	11	3.9	4.09	468	72.7	31.4	Anemic	10	Urban	Well	Always	Sometimes	Flush	Primary	Illiterate	Regular	Always	Middle	Yes	No	Positive	Positive	Positive	Positive	Ascaris lumbricoides			Al-Amal School	Al-Azariq	15/08/25	Team B	0	0	0	0	None
STU_0668	13	Male	0.96	12.9	14	Underweight	9.9	7.9	5.88	312	83.3	37.5	Anemic	6	Rural	Water Truck	Always	Rarely	Pit Latrine	Illiterate	University	Irregular	Always	Middle	Yes	Yes				Negative				Al-Amal School	Al-Dhalea	20/05/25	Team B	0	0	0	0	None
STU_0669	11	Male	1.36	27.2	14.7	Underweight	9.5	4.8	5.7	94	83.3	32.1	Anemic	3	Rural	Public Network	Sometimes	Always	Pit Latrine	Illiterate	Primary	Regular	Sometimes	Wealthy	No	No				Negative				Al-Noor School	Qa'tabah	23/09/25	Team B	0	0	0	0	None
STU_0670	7	Male	0.95	31.4	34.8	Overweight	14.9	9.4	3.17	165	102.1	34.2	Non-Anemic	9	Rural	Water Truck	Rarely	Always	Pit Latrine	Illiterate	Secondary	Regular	Sometimes	Middle	No	Yes				Negative				Al-Noor School	Al-Azariq	26/04/25	Team A	0	0	0	0	None
STU_0671	14	Female	1.02	24.5	23.5	Normal	15.3	11.1	4.68	250	67.6	22.2	Non-Anemic	5	Urban	Public Network	Rarely	Sometimes	Pit Latrine	Illiterate	Illiterate	Regular	Always	Middle	Yes	No	Positive	Positive	Positive	Positive	Entamoeba histolytica			Al-Amal School	Al-Hasha	18/09/25	Team C	0	0	0	0	None
STU_0672	15	Female	1.17	32.2	23.5	Normal	10.6	13.1	3.52	371	70.3	25.5	Anemic	12	Urban	Water Truck	Rarely	Rarely	Pit Latrine	Primary	Illiterate	Irregular	Sometimes	Poor	No	No	Positive	Positive	Positive	Positive	Entamoeba histolytica			Al-Amal School	Al-Azariq	21/09/25	Team A	1	1	0	2	Medium
STU_0673	7	Female	1.06	15.6	13.9	Underweight	14.2	10.1	3.78	430	71.6	19.2	Non-Anemic	14	Rural	Water Truck	Always	Sometimes	Flush	Illiterate	Illiterate	Regular	Always	Poor	No	No				Negative				Al-Wahda School	Al-Dhalea	20/07/25	Team C	0	1	1	2	Medium
STU_0674	8	Male	1.2	25.6	17.8	Underweight	12.1	3.8	2.63	98	90	30.6	Non-Anemic	2	Urban	Well	Always	Always	Pit Latrine	University	Secondary	Regular	Sometimes	Poor	No	No				Negative				Al-Wahda School	Juban	28/04/25	Team A	1	1	0	2	Medium
STU_0675	14	Male	1.18	33.1	23.8	Normal	10.7	3.4	5.03	205	67.3	24.9	Anemic	6	Rural	Water Truck	Rarely	Sometimes	Flush	Primary	Illiterate	Irregular	Always	Poor	Yes	No				Negative				Al-Wahda School	Al-Dhalea	20/10/25	Team C	0	1	1	2	Medium
STU_0676	15	Male	1.27	24.6	15.3	Underweight	9.8	10	5.54	93	69.3	37.6	Anemic	8	Urban	Water Truck	Rarely	Always	Pit Latrine	Primary	University	Regular	Never	Poor	No	Yes	Positive	Positive	Positive	Positive	Entamoeba histolytica			Al-Amal School	Al-Dhalea	30/09/25	Team C	1	1	0	2	Medium
STU_0677	10	Male	1.23	29.8	19.7	Normal	10	7.9	3.36	432	90.8	25.7	Anemic	14	Urban	Well	Always	Rarely	Flush	Illiterate	Secondary	Regular	Never	Poor	No	Yes	Positive	Positive	Positive	Positive	Hymenolepis nana	Yes	Hymenolepis nana	Al-Wahda School	Qa'tabah	22/10/25	Team C	1	1	0	2	Medium
STU_0678	14	Female	1.13	12.8	10	Underweight	13.8	13.7	5.1	324	97.1	31.7	Non-Anemic	2	Urban	Well	Always	Always	Pit Latrine	Illiterate	Primary	Irregular	Sometimes	Middle	No	Yes				Negative				Al-Noor School	Al-Azariq	15/08/25	Team A	0	0	0	0	None
STU_0679	6	Male	1.13	16.5	12.9	Underweight	15	8.5	4.44	362	91.9	18.6	Non-Anemic	11	Urban	Water Truck	Always	Always	Flush	Illiterate	Secondary	Regular	Always	Poor	No	No	Positive	Positive	Positive	Positive	Hymenolepis nana			Al-Amal School	Jahaf	22/10/25	Team A	1	1	0	2	Medium
STU_0680	11	Female	1.07	27.5	24	Normal	15.8	14.2	4.72	509	82.2	31	Non-Anemic	6	Rural	Well	Sometimes	Sometimes	Flush	Primary	Illiterate	Irregular	Never	Middle	Yes	No	Positive	Positive	Positive	Positive	Entamoeba histolytica	Yes	Hookworm	Al-Amal School	Al-Hasha	23/09/25	Team A	0	0	0	0	None
STU_0681	7	Male	1.04	27.4	25.3	Overweight	11.6	15.4	5.57	206	101.3	36.4	Non-Anemic	14	Rural	Water Truck	Always	Rarely	Pit Latrine	Illiterate	Illiterate	Irregular	Sometimes	Poor	Yes	No	Positive	Positive	Positive	Positive	Entamoeba histolytica			Al-Amal School	Jahaf	27/10/25	Team A	0	1	1	2	Medium
STU_0682	14	Female	1.32	28.5	16.4	Underweight	12.2	10.4	5.27	483	93.7	29.8	Non-Anemic	14	Urban	Water Truck	Always	Always	Pit Latrine	Primary	Secondary	Irregular	Sometimes	Poor	Yes	No				Negative				Al-Noor School	Al-Shaib	29/05/25	Team A	1	1	0	2	Medium
STU_0683	7	Male	1.08	12.8	11	Underweight	9.6	15.8	5.16	464	87.8	20.5	Anemic	14	Urban	Water Truck	Sometimes	Rarely	Pit Latrine	Secondary	University	Regular	Never	Middle	No	Yes				Negative				Al-Wahda School	Al-Azariq	21/08/25	Team A	0	0	0	0	None
STU_0684	7	Male	1.15	22.1	16.7	Underweight	12.6	15.8	5.19	415	99.4	21.1	Non-Anemic	13	Rural	Well	Sometimes	Rarely	Flush	Primary	Illiterate	Irregular	Never	Poor	No	No				Negative				Al-Noor School	Juban	21/08/25	Team A	0	1	1	2	Medium
STU_0685	13	Male	1.23	12.8	8.5	Underweight	9.4	2.3	4.75	520	76.7	30.6	Anemic	12	Urban	Water Truck	Always	Sometimes	Pit Latrine	Illiterate	Secondary	Irregular	Never	Poor	Yes	No				Negative				Al-Noor School	Jahaf	29/08/25	Team B	1	1	0	2	Medium
STU_0686	12	Female	1.19	24.6	17.4	Underweight	8.6	8.5	4.11	310	79	36.8	Anemic	5	Urban	Water Truck	Rarely	Sometimes	Pit Latrine	University	Primary	Regular	Sometimes	Poor	No	No				Negative				Al-Amal School	Juban	21/05/25	Team C	1	1	0	2	Medium
STU_0687	6	Male	1.07	14.8	12.9	Underweight	13.7	8.3	3.98	521	103.2	31.4	Non-Anemic	5	Urban	Water Truck	Always	Sometimes	Pit Latrine	Illiterate	Secondary	Irregular	Always	Middle	Yes	No				Negative				Al-Noor School	Al-Hasha	30/08/25	Team B	0	0	0	0	None
STU_0688	14	Male	1.32	27.2	15.6	Underweight	12.7	13.6	4.61	466	82	31.7	Non-Anemic	2	Rural	Public Network	Always	Sometimes	Pit Latrine	Illiterate	Secondary	Regular	Never	Poor	Yes	No	Positive	Positive	Positive	Positive	Giardia lamblia			Al-Amal School	Qa'tabah	15/08/25	Team B	0	1	1	2	Medium
STU_0689	8	Male	1.11	18.9	15.3	Underweight	16	13.8	5.97	98	63.1	20.5	Non-Anemic	3	Rural	Public Network	Sometimes	Rarely	Flush	Secondary	University	Regular	Sometimes	Poor	No	No				Negative				Al-Amal School	Damt	22/06/25	Team C	0	1	1	2	Medium
STU_0690	11	Female	1.1	20.6	17	Underweight	10.3	13.5	3.2	344	62.4	35.4	Anemic	12	Rural	Water Truck	Sometimes	Sometimes	Flush	Primary	Illiterate	Irregular	Always	Wealthy	Yes	Yes				Negative				Al-Amal School	Al-Shaib	24/09/25	Team A	0	0	0	0	None
STU_0691	12	Female	1	21.2	21.2	Normal	15.8	6.6	4.67	115	95.2	29.3	Non-Anemic	10	Urban	Water Truck	Sometimes	Always	Flush	Illiterate	Secondary	Regular	Always	Poor	No	No	Positive	Positive	Positive	Positive	Ascaris lumbricoides			Al-Wahda School	Al-Husain	22/10/25	Team A	1	1	0	2	Medium
STU_0692	11	Male	1.22	30.2	20.3	Normal	9.8	9	6	119	93.8	26.1	Anemic	14	Urban	Public Network	Sometimes	Rarely	Flush	Primary	Secondary	Irregular	Always	Poor	No	Yes	Positive	Positive	Positive	Positive	Entamoeba histolytica			Al-Wahda School	Al-Azariq	27/06/25	Team A	1	1	0	2	Medium
STU_0693	7	Male	1.03	21.2	20	Normal	12.2	6.2	2.89	318	98	37.1	Non-Anemic	7	Urban	Water Truck	Always	Rarely	Flush	University	University	Irregular	Always	Middle	Yes	Yes				Negative				Al-Noor School	Jahaf	23/09/25	Team C	0	0	0	0	None
STU_0694	15	Male	1.19	23.6	16.7	Underweight	8.9	7.6	2.74	487	70.9	34.2	Anemic	10	Rural	Public Network	Sometimes	Rarely	Flush	Illiterate	Illiterate	Irregular	Never	Middle	Yes	Yes				Negative				Al-Amal School	Al-Hasha	18/07/25	Team B	0	0	0	0	None
STU_0695	7	Male	1.36	13.5	7.3	Underweight	15.4	15.7	4.9	431	81.8	28.8	Non-Anemic	9	Urban	Well	Sometimes	Always	Pit Latrine	Primary	University	Irregular	Always	Middle	Yes	No	Positive	Positive	Positive	Positive	Hookworm			Al-Amal School	Jahaf	27/09/25	Team A	0	0	0	0	None
STU_0696	14	Male	1.31	29.4	17.1	Underweight	9.7	5	4.46	530	76.1	33.9	Anemic	12	Urban	Water Truck	Sometimes	Rarely	Pit Latrine	Secondary	Secondary	Irregular	Always	Poor	No	No				Negative				Al-Amal School	Jahaf	15/09/25	Team C	1	1	0	2	Medium
STU_0697	7	Female	1.4	15.2	7.8	Underweight	9	11.4	4.92	241	65.6	35.4	Anemic	7	Urban	Public Network	Sometimes	Sometimes	Flush	Primary	Secondary	Regular	Always	Middle	No	Yes	Positive	Positive	Positive	Positive	Entamoeba histolytica	Yes	Entamoeba histolytica	Al-Amal School	Juban	29/04/25	Team A	0	0	0	0	None
STU_0698	11	Female	1.32	29.8	17.1	Underweight	14.4	14.3	4.85	476	84.7	36.5	Non-Anemic	9	Rural	Public Network	Always	Rarely	Pit Latrine	Illiterate	Illiterate	Irregular	Sometimes	Poor	Yes	Yes				Negative				Al-Noor School	Jahaf	24/05/25	Team A	0	1	1	2	Medium
STU_0699	7	Female	1.19	31.9	22.5	Normal	13.8	12.4	3.15	140	87.6	25.3	Non-Anemic	6	Rural	Water Truck	Sometimes	Always	Flush	Secondary	Illiterate	Irregular	Never	Poor	No	No	Positive	Positive	Positive	Positive	Ascaris lumbricoides			Al-Noor School	Jahaf	19/07/25	Team C	0	1	1	2	Medium
STU_0700	15	Female	1.05	29.4	26.7	Overweight	13.9	15.5	5.23	82	97.9	35.6	Non-Anemic	3	Rural	Well	Rarely	Rarely	Flush	Primary	Illiterate	Regular	Sometimes	Middle	No	Yes				Negative				Al-Amal School	Qa'tabah	30/07/25	Team A	0	0	0	0	None
STU_0701	6	Male	1.4	24	12.2	Underweight	9.7	14.2	3.8	415	63.9	28.2	Anemic	10	Rural	Water Truck	Sometimes	Rarely	Pit Latrine	Illiterate	Illiterate	Regular	Sometimes	Poor	No	Yes				Negative				Al-Wahda School	Jahaf	17/07/25	Team B	0	1	1	2	Medium
STU_0702	9	Female	1.23	22.9	15.1	Underweight	7.5	11.7	4.47	289	71.6	23.6	Anemic	2	Urban	Water Truck	Sometimes	Always	Pit Latrine	Illiterate	Primary	Irregular	Always	Poor	No	Yes				Negative				Al-Noor School	Al-Dhalea	30/09/25	Team C	1	1	0	2	Medium
STU_0703	15	Male	1.33	23.2	13.1	Underweight	8.2	11.5	3.46	309	88.6	23.8	Anemic	6	Rural	Water Truck	Sometimes	Sometimes	Pit Latrine	Primary	Illiterate	Irregular	Sometimes	Poor	No	No	Positive	Positive	Positive	Positive	Hookworm			Al-Noor School	Al-Shaib	16/05/25	Team C	0	1	1	2	Medium
STU_0704	7	Male	1.16	22.7	16.9	Underweight	13.2	13.4	3.07	246	98.1	29.7	Non-Anemic	12	Urban	Well	Rarely	Rarely	Flush	Illiterate	Illiterate	Irregular	Never	Wealthy	Yes	Yes				Negative				Al-Noor School	Al-Hasha	27/06/25	Team C	0	0	0	0	None
STU_0705	14	Female	1.26	19.5	12.3	Underweight	10.7	9.5	5.9	489	77.2	26.4	Anemic	3	Rural	Water Truck	Rarely	Always	Pit Latrine	Secondary	Illiterate	Irregular	Never	Poor	Yes	No	Positive	Positive	Positive	Positive	Ascaris lumbricoides			Al-Amal School	Al-Azariq	28/06/25	Team C	0	1	1	2	Medium
STU_0706	8	Female	1.09	24.5	20.6	Normal	13.6	4.6	5.6	416	99.7	31.3	Non-Anemic	8	Rural	Public Network	Rarely	Always	Flush	Illiterate	Illiterate	Irregular	Never	Poor	Yes	No	Positive	Positive	Positive	Positive	Entamoeba histolytica	Yes	Giardia lamblia	Al-Noor School	Al-Husain	22/08/25	Team C	0	1	1	2	Medium
STU_0707	8	Male	1.23	27.8	18.4	Underweight	15.6	10.1	3.3	393	67.7	35	Non-Anemic	10	Rural	Well	Always	Always	Pit Latrine	University	Primary	Regular	Never	Poor	No	No				Negative				Al-Noor School	Juban	19/07/25	Team A	0	1	1	2	Medium
STU_0708	13	Male	1.2	28.8	20	Normal	13.4	11	5.02	150	60.7	37.4	Non-Anemic	9	Urban	Public Network	Rarely	Sometimes	Pit Latrine	Illiterate	Illiterate	Regular	Never	Poor	Yes	Yes				Negative				Al-Noor School	Al-Dhalea	22/04/25	Team C	1	1	0	2	Medium
STU_0709	11	Female	1.35	13.7	7.5	Underweight	8.8	6	3.29	97	67.6	21.7	Anemic	6	Urban	Water Truck	Always	Rarely	Flush	Primary	Illiterate	Irregular	Always	Wealthy	Yes	No				Negative				Al-Amal School	Damt	21/09/25	Team C	0	0	0	0	None
STU_0710	7	Male	1.26	25.6	16.1	Underweight	10.6	15.5	5.63	280	74.9	32.6	Anemic	2	Rural	Well	Sometimes	Always	Pit Latrine	University	Secondary	Irregular	Always	Middle	No	Yes	Positive	Positive	Positive	Positive	Giardia lamblia			Al-Amal School	Damt	27/04/25	Team C	0	0	0	0	None
STU_0711	15	Male	1.07	12.7	11.1	Underweight	12.4	13.5	4.34	537	73.7	23.7	Anemic	8	Rural	Water Truck	Rarely	Sometimes	Flush	Illiterate	University	Irregular	Never	Middle	No	No				Negative				Al-Noor School	Juban	17/07/25	Team A	0	0	0	0	None
STU_0712	13	Male	1.13	31.4	24.6	Normal	14.7	10.1	4.79	256	97.5	26.4	Non-Anemic	5	Urban	Well	Sometimes	Rarely	Flush	Secondary	Secondary	Regular	Sometimes	Poor	Yes	No				Negative				Al-Noor School	Damt	30/07/25	Team A	1	1	0	2	Medium
STU_0713	12	Female	1.23	19.9	13.2	Underweight	13.2	8.2	4.52	504	96.8	31.1	Non-Anemic	14	Urban	Water Truck	Rarely	Sometimes	Flush	Secondary	Secondary	Irregular	Sometimes	Poor	No	No				Negative				Al-Amal School	Al-Husain	27/10/25	Team B	1	1	0	2	Medium
STU_0714	7	Male	1.36	18.6	10.1	Underweight	11.2	12.2	3.17	372	82.7	37.5	Anemic	13	Rural	Water Truck	Sometimes	Sometimes	Pit Latrine	Illiterate	Primary	Regular	Never	Poor	Yes	Yes				Negative				Al-Noor School	Al-Shaib	16/08/25	Team B	0	1	1	2	Medium
STU_0715	5	Female	1.09	28.6	24.1	Normal	15.5	5.8	5.05	298	89	18.1	Non-Anemic	12	Rural	Public Network	Sometimes	Rarely	Pit Latrine	Secondary	Secondary	Irregular	Sometimes	Poor	Yes	Yes				Negative				Al-Wahda School	Al-Hasha	19/04/25	Team C	0	1	1	2	Medium
STU_0716	5	Female	1.19	21.1	14.9	Underweight	10.5	12.4	3.79	377	65.4	37.9	Anemic	11	Rural	Public Network	Sometimes	Always	Flush	Illiterate	Primary	Irregular	Sometimes	Poor	Yes	No				Negative				Al-Wahda School	Qa'tabah	22/07/25	Team C	0	1	1	2	Medium
STU_0717	14	Female	1.3	30.4	18	Underweight	10.2	5	2.62	286	68	21.2	Anemic	11	Rural	Water Truck	Sometimes	Always	Pit Latrine	Illiterate	Illiterate	Irregular	Sometimes	Middle	No	No				Negative				Al-Noor School	Al-Shaib	19/07/25	Team A	0	0	0	0	None
STU_0718	8	Female	1.36	14.3	7.7	Underweight	11.8	12.4	5.31	194	79.8	27.6	Non-Anemic	14	Urban	Water Truck	Sometimes	Sometimes	Pit Latrine	Primary	University	Regular	Always	Middle	No	No	Positive	Positive	Positive	Positive	Giardia lamblia			Al-Noor School	Al-Hasha	25/09/25	Team B	0	0	0	0	None
STU_0719	11	Female	1.15	30.6	23.1	Normal	13.6	8.8	3.13	446	66.6	27.4	Non-Anemic	12	Urban	Water Truck	Always	Always	Pit Latrine	Secondary	Illiterate	Regular	Always	Poor	Yes	No	Positive	Positive	Positive	Positive	Hymenolepis nana	Yes	Hymenolepis nana	Al-Amal School	Al-Azariq	21/05/25	Team C	1	1	0	2	Medium
STU_0720	15	Female	1.31	16.4	9.6	Underweight	9.5	13.5	3.34	401	93.6	20.5	Anemic	11	Urban	Water Truck	Always	Always	Flush	Primary	Primary	Regular	Sometimes	Middle	Yes	No	Positive	Positive	Positive	Positive	Entamoeba histolytica			Al-Noor School	Al-Dhalea	28/06/25	Team A	0	0	0	0	None
STU_0721	8	Male	1.07	22.9	20	Normal	12.7	8.4	5.04	138	75.5	29.9	Non-Anemic	5	Urban	Public Network	Rarely	Always	Flush	Secondary	Secondary	Irregular	Sometimes	Middle	No	Yes				Negative				Al-Amal School	Al-Hasha	17/09/25	Team B	0	0	0	0	None
STU_0722	8	Male	1.07	28.7	25.1	Overweight	7.5	6.9	2.8	310	62.4	35.3	Anemic	6	Urban	Public Network	Sometimes	Sometimes	Flush	Primary	Secondary	Irregular	Always	Poor	Yes	No	Positive	Positive	Positive	Positive	Entamoeba histolytica	Yes	Giardia lamblia	Al-Wahda School	Al-Dhalea	22/04/25	Team C	1	1	0	2	Medium
STU_0723	7	Male	0.95	32.6	36.1	Overweight	13.6	6.4	5.62	323	91.1	35.2	Non-Anemic	3	Urban	Well	Always	Always	Flush	Primary	Illiterate	Irregular	Sometimes	Poor	Yes	No	Positive	Positive	Positive	Positive	Entamoeba histolytica			Al-Wahda School	Jahaf	20/07/25	Team C	1	1	0	2	Medium
STU_0724	8	Female	1.15	27.6	20.9	Normal	9.1	6.3	5.4	341	60.5	19.7	Anemic	5	Rural	Well	Always	Sometimes	Flush	Primary	University	Regular	Always	Poor	Yes	No				Negative				Al-Wahda School	Al-Dhalea	29/08/25	Team A	0	1	1	2	Medium
STU_0725	6	Female	0.96	19	20.6	Normal	13.6	14.6	3.87	346	83.8	37.4	Non-Anemic	12	Rural	Well	Rarely	Sometimes	Flush	Illiterate	Secondary	Regular	Sometimes	Middle	No	No	Positive	Positive	Positive	Positive	Hookworm			Al-Amal School	Qa'tabah	21/10/25	Team B	0	0	0	0	None
STU_0726	14	Female	1.31	31.8	18.5	Normal	10.6	15.7	4.24	517	80.6	22	Anemic	9	Rural	Water Truck	Always	Sometimes	Flush	Secondary	Primary	Regular	Always	Poor	Yes	No				Negative				Al-Noor School	Jahaf	29/06/25	Team B	0	1	1	2	Medium
STU_0727	6	Female	1.32	25.6	14.7	Underweight	11.2	4.1	4.98	309	71.7	37	Anemic	7	Urban	Well	Sometimes	Sometimes	Pit Latrine	Secondary	University	Irregular	Always	Poor	Yes	No	Positive	Positive	Positive	Positive	Entamoeba histolytica			Al-Noor School	Damt	26/05/25	Team B	1	1	0	2	Medium
STU_0728	14	Female	1.15	30.3	22.9	Normal	14.1	4.1	4.24	343	63.1	28	Non-Anemic	8	Urban	Water Truck	Rarely	Sometimes	Flush	Illiterate	Illiterate	Irregular	Always	Poor	Yes	Yes				Negative				Al-Wahda School	Al-Azariq	29/09/25	Team B	1	1	0	2	Medium
STU_0729	11	Female	1.15	32.2	24.3	Normal	9.3	14.5	3.92	107	77.8	33.6	Anemic	8	Urban	Public Network	Sometimes	Rarely	Flush	University	Primary	Irregular	Sometimes	Middle	No	No				Negative				Al-Amal School	Al-Dhalea	23/05/25	Team C	0	0	0	0	None
STU_0730	15	Male	1.18	13.3	9.6	Underweight	15.6	14.4	5.85	415	102.8	24.5	Non-Anemic	3	Urban	Well	Sometimes	Always	Flush	Secondary	Illiterate	Irregular	Sometimes	Poor	No	Yes	Positive	Positive	Positive	Positive	Ascaris lumbricoides			Al-Amal School	Juban	21/10/25	Team C	1	1	0	2	Medium
STU_0731	14	Female	1.34	15.6	8.7	Underweight	8.5	5.8	3.82	310	87.6	33.9	Anemic	9	Rural	Well	Sometimes	Rarely	Flush	Secondary	Secondary	Regular	Never	Poor	No	Yes				Negative				Al-Amal School	Al-Dhalea	17/06/25	Team B	0	1	1	2	Medium
STU_0732	14	Female	1.2	20.6	14.3	Underweight	7.8	14.9	3.38	512	94.2	29.6	Anemic	7	Rural	Water Truck	Sometimes	Always	Pit Latrine	University	Primary	Irregular	Sometimes	Poor	No	No	Positive	Positive	Positive	Positive	Entamoeba histolytica			Al-Amal School	Al-Husain	23/05/25	Team A	0	1	1	2	Medium
STU_0733	15	Male	0.99	22.9	23.4	Normal	9.1	14.9	5.57	500	101.5	23	Anemic	12	Urban	Well	Always	Rarely	Pit Latrine	Illiterate	University	Regular	Sometimes	Wealthy	No	No				Negative				Al-Wahda School	Al-Shaib	16/05/25	Team C	0	0	0	0	None
STU_0734	9	Female	1.15	30.6	23.1	Normal	14.7	11	3.61	448	87.1	32.9	Non-Anemic	12	Rural	Water Truck	Rarely	Rarely	Pit Latrine	Primary	University	Regular	Sometimes	Poor	No	No				Negative				Al-Noor School	Al-Azariq	28/07/25	Team A	0	1	1	2	Medium
STU_0735	9	Female	1.22	32.6	21.9	Normal	10.7	4.1	4.3	427	99.3	20.8	Anemic	5	Rural	Well	Always	Sometimes	Flush	Illiterate	University	Regular	Always	Poor	No	Yes				Negative				Al-Amal School	Qa'tabah	23/07/25	Team B	0	1	1	2	Medium
STU_0736	8	Male	1.22	32.2	21.6	Normal	13.8	15.1	3.06	144	68.1	28.6	Non-Anemic	3	Urban	Well	Always	Sometimes	Pit Latrine	Illiterate	Illiterate	Irregular	Always	Middle	No	No	Positive	Positive	Positive	Positive	Giardia lamblia			Al-Amal School	Al-Hasha	18/05/25	Team B	0	0	0	0	None
STU_0737	10	Male	1.09	16.2	13.6	Underweight	7.5	12.3	2.72	531	79.6	34.7	Anemic	12	Rural	Water Truck	Rarely	Rarely	Pit Latrine	University	Secondary	Regular	Never	Middle	No	No	Positive	Positive	Positive	Positive	Entamoeba histolytica			Al-Noor School	Al-Husain	22/06/25	Team A	0	0	0	0	None
STU_0738	10	Male	1.12	31.5	25.1	Overweight	11.7	6.8	5.9	147	104.7	32.3	Non-Anemic	6	Urban	Water Truck	Sometimes	Rarely	Flush	Secondary	University	Irregular	Always	Poor	Yes	No	Positive	Positive	Positive	Positive	Hymenolepis nana	Yes	Hookworm	Al-Noor School	Al-Husain	16/06/25	Team A	1	1	0	2	Medium
STU_0739	9	Male	1.1	16.4	13.6	Underweight	11.4	4.7	2.55	418	95.9	36.6	Anemic	4	Urban	Water Truck	Sometimes	Always	Flush	Illiterate	Illiterate	Irregular	Sometimes	Middle	Yes	No	Positive	Positive	Positive	Positive	Entamoeba histolytica			Al-Noor School	Al-Dhalea	20/06/25	Team A	0	0	0	0	None
STU_0740	13	Female	1.28	21.8	13.3	Underweight	13.2	2.6	4.63	379	71.5	28.3	Non-Anemic	11	Rural	Water Truck	Always	Sometimes	Pit Latrine	Primary	Secondary	Irregular	Sometimes	Poor	Yes	No	Positive	Positive	Positive	Positive	Ascaris lumbricoides			Al-Amal School	Al-Azariq	22/09/25	Team A	0	1	1	2	Medium
STU_0741	7	Female	1.05	30.4	27.6	Overweight	11.3	2.9	4.87	385	74	34.7	Anemic	7	Rural	Well	Rarely	Sometimes	Pit Latrine	Illiterate	University	Irregular	Never	Middle	Yes	Yes	Positive	Positive	Positive	Positive	Hookworm			Al-Noor School	Damt	30/07/25	Team A	0	0	0	0	None
STU_0742	5	Female	1.09	19.8	16.7	Underweight	9.8	3.7	3.07	98	98.2	27	Anemic	8	Rural	Water Truck	Rarely	Rarely	Flush	Secondary	Primary	Irregular	Always	Wealthy	Yes	No				Negative				Al-Amal School	Al-Husain	22/08/25	Team B	0	0	0	0	None
STU_0743	5	Male	1.19	20.8	14.7	Underweight	12.3	6	5.98	81	91.2	26	Non-Anemic	9	Rural	Water Truck	Rarely	Sometimes	Pit Latrine	Illiterate	Illiterate	Irregular	Always	Middle	No	No	Positive	Positive	Positive	Positive	Ascaris lumbricoides			Al-Noor School	Al-Azariq	30/06/25	Team B	0	0	0	0	None
STU_0744	11	Female	1.34	13.7	7.6	Underweight	8.4	15.6	3.92	104	81.2	23.3	Anemic	2	Rural	Water Truck	Rarely	Sometimes	Pit Latrine	Secondary	University	Irregular	Always	Middle	Yes	No	Positive	Positive	Positive	Positive	Hymenolepis nana	Yes	Entamoeba histolytica	Al-Noor School	Jahaf	23/09/25	Team B	0	0	0	0	None
STU_0745	7	Female	1	24.6	24.6	Normal	14	11	5.59	415	91	18.7	Non-Anemic	2	Rural	Well	Sometimes	Rarely	Pit Latrine	Illiterate	University	Regular	Sometimes	Wealthy	Yes	No	Positive	Positive	Positive	Positive	Entamoeba histolytica			Al-Noor School	Damt	17/10/25	Team B	0	0	0	0	None
STU_0746	8	Female	1.14	15.7	12.1	Underweight	9.1	14.6	4.61	182	79.9	18.5	Anemic	5	Rural	Water Truck	Rarely	Sometimes	Pit Latrine	Secondary	Illiterate	Irregular	Sometimes	Poor	No	No	Positive	Positive	Positive	Positive	Ascaris lumbricoides			Al-Amal School	Juban	29/05/25	Team A	0	1	1	2	Medium
STU_0747	14	Female	0.98	18.4	19.2	Normal	14.1	14.1	5.72	428	66.4	27.1	Non-Anemic	6	Urban	Water Truck	Always	Always	Flush	Primary	University	Irregular	Always	Wealthy	No	No	Positive	Positive	Positive	Positive	Ascaris lumbricoides			Al-Amal School	Al-Hasha	27/10/25	Team B	0	0	0	0	None
STU_0748	14	Female	1.07	12.4	10.8	Underweight	7.6	13.9	3.53	338	88.1	31.9	Anemic	8	Rural	Water Truck	Sometimes	Sometimes	Pit Latrine	Secondary	Secondary	Regular	Sometimes	Poor	No	No				Negative				Al-Wahda School	Qa'tabah	27/08/25	Team C	0	1	1	2	Medium
STU_0749	14	Male	1.28	12.1	7.4	Underweight	10.3	6.2	3.45	176	95.9	35.8	Anemic	3	Urban	Public Network	Always	Rarely	Flush	University	Primary	Irregular	Always	Poor	Yes	No	Positive	Positive	Positive	Positive	Entamoeba histolytica			Al-Wahda School	Juban	30/07/25	Team A	1	1	0	2	Medium
STU_0750	11	Female	1.3	28.7	17	Underweight	8.5	14.4	3.76	158	78.6	34.6	Anemic	6	Urban	Well	Sometimes	Always	Flush	Illiterate	University	Regular	Never	Poor	No	No	Positive	Positive	Positive	Positive	Entamoeba histolytica			Al-Amal School	Juban	30/06/25	Team C	1	1	0	2	Medium
STU_0751	7	Male	1.09	31.8	26.8	Overweight	14.4	8.5	3.48	143	66.6	27.6	Non-Anemic	3	Rural	Water Truck	Sometimes	Rarely	Flush	Illiterate	Illiterate	Irregular	Sometimes	Middle	No	No	Positive	Positive	Positive	Positive	Giardia lamblia			Al-Noor School	Damt	30/09/25	Team B	0	0	0	0	None
STU_0752	14	Male	1.27	29.3	18.2	Underweight	14.8	13.5	5.49	550	74.9	34.8	Non-Anemic	13	Urban	Water Truck	Always	Rarely	Pit Latrine	Illiterate	University	Regular	Always	Middle	No	No	Positive	Positive	Positive	Positive	Ascaris lumbricoides			Al-Noor School	Damt	25/08/25	Team A	0	0	0	0	None
STU_0753	14	Male	1.21	12.3	8.4	Underweight	10.9	10.2	4.61	507	87.6	26.4	Anemic	6	Rural	Well	Rarely	Always	Flush	University	Secondary	Irregular	Never	Middle	Yes	No				Negative				Al-Noor School	Al-Hasha	27/04/25	Team A	0	0	0	0	None
STU_0754	14	Male	1.06	31	27.6	Overweight	10.4	11.1	5.66	231	78.3	37.4	Anemic	11	Urban	Well	Sometimes	Always	Pit Latrine	Secondary	Primary	Regular	Never	Poor	No	No				Negative				Al-Noor School	Qa'tabah	15/08/25	Team C	1	1	0	2	Medium
STU_0755	5	Female	1.32	15	8.6	Underweight	12.1	10.6	2.68	520	101.3	25.4	Non-Anemic	14	Urban	Public Network	Rarely	Rarely	Flush	Secondary	Illiterate	Irregular	Sometimes	Wealthy	Yes	No				Negative				Al-Wahda School	Qa'tabah	23/06/25	Team C	0	0	0	0	None
STU_0756	11	Female	1.32	21.4	12.3	Underweight	8.2	10.3	3.14	410	60.2	33.3	Anemic	5	Rural	Water Truck	Sometimes	Always	Pit Latrine	Illiterate	Primary	Regular	Always	Middle	No	No	Positive	Positive	Positive	Positive	Ascaris lumbricoides			Al-Noor School	Jahaf	27/07/25	Team C	0	0	0	0	None
STU_0757	15	Male	1.17	24.6	18	Underweight	7.8	2.8	3.29	345	87.7	23.8	Anemic	11	Urban	Public Network	Always	Sometimes	Flush	Primary	Secondary	Regular	Never	Middle	No	No				Negative				Al-Amal School	Qa'tabah	16/10/25	Team B	0	0	0	0	None
STU_0758	12	Male	1.3	32.5	19.2	Normal	14.4	3.9	5.56	526	95.9	24.7	Non-Anemic	10	Urban	Public Network	Rarely	Sometimes	Flush	University	Primary	Irregular	Always	Poor	No	No	Positive	Positive	Positive	Positive	Entamoeba histolytica			Al-Noor School	Al-Shaib	27/08/25	Team B	1	1	0	2	Medium
STU_0759	11	Male	1.14	28.5	21.9	Normal	13.5	6.1	3.05	122	104.3	31.4	Non-Anemic	10	Rural	Public Network	Rarely	Rarely	Pit Latrine	Illiterate	Secondary	Irregular	Always	Wealthy	No	No				Negative				Al-Noor School	Al-Husain	30/04/25	Team B	0	0	0	0	None
STU_0760	13	Male	1.22	23.1	15.5	Underweight	7.9	4	4.23	548	104.2	30.2	Anemic	7	Rural	Water Truck	Sometimes	Sometimes	Pit Latrine	Illiterate	Secondary	Irregular	Never	Poor	Yes	No				Negative				Al-Amal School	Qa'tabah	19/10/25	Team B	0	1	1	2	Medium
STU_0761	11	Male	1.23	22.8	15.1	Underweight	15	14.4	3.39	476	88.7	33	Non-Anemic	11	Rural	Water Truck	Sometimes	Sometimes	Flush	University	University	Irregular	Never	Middle	No	Yes	Positive	Positive	Positive	Positive	Entamoeba histolytica	Yes	Entamoeba histolytica	Al-Noor School	Al-Husain	16/09/25	Team A	0	0	0	0	None
STU_0762	10	Male	1.04	20.7	19.1	Normal	12.8	14.3	3.67	234	97.1	27.9	Non-Anemic	4	Rural	Water Truck	Sometimes	Always	Flush	Secondary	University	Irregular	Never	Wealthy	Yes	No	Positive	Positive	Positive	Positive	Giardia lamblia			Al-Noor School	Qa'tabah	24/10/25	Team A	0	0	0	0	None
STU_0763	12	Male	1.37	12	6.4	Underweight	13.8	15.3	5.86	515	95.5	22	Non-Anemic	8	Urban	Water Truck	Always	Always	Pit Latrine	Illiterate	Illiterate	Irregular	Always	Poor	Yes	No				Negative				Al-Wahda School	Juban	30/08/25	Team B	1	1	0	2	Medium
STU_0764	10	Female	1.26	15.4	9.7	Underweight	14.8	4.2	5.57	332	73.6	20.9	Non-Anemic	10	Rural	Water Truck	Sometimes	Always	Flush	Illiterate	Primary	Regular	Always	Middle	No	No	Positive	Positive	Positive	Positive	Entamoeba histolytica	Yes	Hookworm	Al-Noor School	Al-Shaib	18/05/25	Team C	0	0	0	0	None
STU_0765	15	Female	1.19	24.8	17.5	Underweight	9	11	2.55	254	67.4	20	Anemic	12	Rural	Public Network	Always	Sometimes	Flush	University	Secondary	Regular	Always	Wealthy	Yes	Yes				Negative				Al-Amal School	Al-Dhalea	20/05/25	Team A	0	0	0	0	None
STU_0766	13	Male	1.28	27.2	16.6	Underweight	10.3	15.8	3.59	193	64.5	25.7	Anemic	13	Urban	Water Truck	Sometimes	Sometimes	Flush	Primary	Primary	Regular	Always	Poor	No	No	Positive	Positive	Positive	Positive	Ascaris lumbricoides			Al-Noor School	Al-Shaib	24/05/25	Team B	1	1	0	2	Medium
STU_0767	8	Female	0.96	13.3	14.4	Underweight	12.6	5.9	5.05	439	96.9	20.9	Non-Anemic	4	Urban	Water Truck	Rarely	Rarely	Flush	University	Illiterate	Irregular	Never	Poor	No	No				Negative				Al-Noor School	Juban	23/07/25	Team C	1	1	0	2	Medium
STU_0768	15	Male	1.23	18	11.9	Underweight	10.8	7	4.5	214	91.6	34.9	Anemic	12	Urban	Well	Sometimes	Always	Flush	University	Secondary	Regular	Never	Middle	No	No				Negative				Al-Wahda School	Al-Dhalea	28/04/25	Team B	0	0	0	0	None
STU_0769	8	Male	1.34	19.9	11.1	Underweight	13.6	6.4	2.56	391	83.1	37.7	Non-Anemic	3	Urban	Public Network	Sometimes	Rarely	Pit Latrine	Secondary	University	Irregular	Always	Middle	No	No				Negative				Al-Wahda School	Al-Dhalea	18/06/25	Team C	0	0	0	0	None
STU_0770	14	Male	1.16	15.7	11.7	Underweight	8.1	5.6	3.31	88	99.1	25.6	Anemic	2	Urban	Water Truck	Always	Sometimes	Pit Latrine	Illiterate	University	Regular	Never	Middle	No	No	Positive	Positive	Positive	Positive	Ascaris lumbricoides			Al-Noor School	Al-Hasha	18/07/25	Team A	0	0	0	0	None
STU_0771	5	Female	1.39	22.4	11.6	Underweight	14.2	12.4	3.32	306	101.8	27.5	Non-Anemic	7	Rural	Water Truck	Sometimes	Always	Pit Latrine	Illiterate	Primary	Irregular	Sometimes	Middle	No	Yes	Positive	Positive	Positive	Positive	Giardia lamblia	Yes	Hymenolepis nana	Al-Noor School	Al-Azariq	24/06/25	Team B	0	0	0	0	None
STU_0772	5	Male	1.1	26.2	21.7	Normal	7.9	14.4	2.83	460	79.8	31.9	Anemic	9	Rural	Public Network	Always	Sometimes	Flush	Primary	Illiterate	Regular	Sometimes	Poor	No	No				Negative				Al-Noor School	Jahaf	15/04/25	Team B	0	1	1	2	Medium
STU_0773	11	Male	1.36	32.9	17.8	Underweight	15	11.2	3.26	413	103.2	36.3	Non-Anemic	7	Urban	Well	Rarely	Rarely	Flush	Primary	Primary	Irregular	Always	Poor	No	No	Positive	Positive	Positive	Positive	Entamoeba histolytica			Al-Wahda School	Al-Dhalea	25/07/25	Team C	1	1	0	2	Medium
STU_0774	7	Female	1.03	33.7	31.8	Overweight	12.7	14.9	2.7	349	95.2	32.2	Non-Anemic	8	Rural	Water Truck	Sometimes	Sometimes	Flush	Illiterate	Illiterate	Irregular	Always	Poor	Yes	No	Positive	Positive	Positive	Positive	Entamoeba histolytica			Al-Wahda School	Al-Husain	18/06/25	Team B	0	1	1	2	Medium
STU_0775	11	Male	1.26	12.9	8.1	Underweight	12.4	3.7	5.79	361	101	30.6	Non-Anemic	6	Urban	Water Truck	Sometimes	Rarely	Pit Latrine	Illiterate	Illiterate	Regular	Always	Poor	No	No				Negative				Al-Noor School	Al-Husain	21/04/25	Team C	1	1	0	2	Medium
STU_0776	15	Female	1.34	22.5	12.5	Underweight	13	3.6	3.44	477	92.2	28.4	Non-Anemic	5	Rural	Water Truck	Sometimes	Rarely	Flush	Illiterate	University	Irregular	Always	Middle	No	No	Positive	Positive	Positive	Positive	Giardia lamblia			Al-Noor School	Al-Dhalea	27/04/25	Team B	0	0	0	0	None
STU_0777	12	Female	1.19	27.5	19.4	Normal	11.1	6.5	3.25	178	87.7	22.9	Anemic	3	Rural	Water Truck	Always	Sometimes	Flush	Illiterate	Illiterate	Irregular	Sometimes	Poor	Yes	No	Positive	Positive	Positive	Positive	Giardia lamblia			Al-Wahda School	Al-Husain	25/05/25	Team B	0	1	1	2	Medium
STU_0778	14	Female	1.28	20.3	12.4	Underweight	10.2	15.9	3.93	138	76.6	24.4	Anemic	12	Urban	Water Truck	Rarely	Rarely	Flush	Illiterate	Secondary	Regular	Always	Middle	No	No				Negative				Al-Noor School	Jahaf	15/04/25	Team A	0	0	0	0	None
STU_0779	12	Female	1.1	33.9	28	Overweight	9.4	13	3.81	438	72.2	36.3	Anemic	3	Urban	Well	Sometimes	Sometimes	Pit Latrine	Illiterate	University	Irregular	Sometimes	Middle	No	No				Negative				Al-Noor School	Qa'tabah	26/07/25	Team B	0	0	0	0	None
STU_0780	15	Male	1.24	14.7	9.6	Underweight	14.3	13.8	5.92	319	99.6	20.9	Non-Anemic	11	Rural	Public Network	Always	Always	Pit Latrine	Illiterate	Secondary	Regular	Sometimes	Middle	Yes	Yes				Negative				Al-Wahda School	Al-Hasha	18/10/25	Team B	0	0	0	0	None
STU_0781	5	Female	1.36	25.5	13.8	Underweight	11.3	10.7	4.82	383	96.2	24.7	Anemic	11	Rural	Well	Rarely	Always	Flush	Illiterate	Primary	Regular	Never	Poor	No	No	Positive	Positive	Positive	Positive	Hymenolepis nana			Al-Amal School	Al-Husain	21/08/25	Team A	0	1	1	2	Medium
STU_0782	14	Female	1.32	22.2	12.7	Underweight	11.4	10	5.76	341	78	22	Anemic	7	Urban	Water Truck	Rarely	Always	Flush	Secondary	University	Regular	Always	Middle	No	No	Positive	Positive	Positive	Positive	Hookworm			Al-Amal School	Jahaf	26/07/25	Team C	0	0	0	0	None
STU_0783	8	Male	1.3	20.5	12.1	Underweight	8.9	8.9	2.78	167	102.5	36.7	Anemic	3	Urban	Water Truck	Rarely	Always	Pit Latrine	Primary	Secondary	Irregular	Never	Wealthy	Yes	No				Negative				Al-Wahda School	Juban	17/05/25	Team B	0	0	0	0	None
STU_0784	7	Female	1.12	18.6	14.8	Underweight	12.8	6.6	2.99	369	88.6	26.8	Non-Anemic	10	Rural	Water Truck	Sometimes	Always	Flush	Illiterate	Primary	Regular	Sometimes	Middle	No	No	Positive	Positive	Positive	Positive	Entamoeba histolytica	Yes	Entamoeba histolytica	Al-Wahda School	Qa'tabah	29/08/25	Team B	0	0	0	0	None
STU_0785	5	Female	1.01	31.9	31.3	Overweight	12.7	2.8	3.48	377	100.4	36.2	Non-Anemic	6	Rural	Well	Always	Sometimes	Pit Latrine	Illiterate	Illiterate	Irregular	Always	Poor	Yes	No	Positive	Positive	Positive	Positive	Hookworm			Al-Amal School	Al-Hasha	23/05/25	Team C	0	1	1	2	Medium
STU_0786	12	Female	1.3	26	15.4	Underweight	8.3	12.9	4.13	412	62.6	34.7	Anemic	13	Rural	Water Truck	Rarely	Always	Flush	Primary	Secondary	Regular	Sometimes	Poor	Yes	No	Positive	Positive	Positive	Positive	Ascaris lumbricoides			Al-Noor School	Al-Azariq	19/09/25	Team A	0	1	1	2	Medium
STU_0787	5	Female	1.25	32.4	20.7	Normal	9.4	11.9	4.81	146	91.8	32.1	Anemic	10	Rural	Water Truck	Sometimes	Sometimes	Pit Latrine	Illiterate	Primary	Regular	Sometimes	Poor	No	Yes				Negative				Al-Amal School	Damt	28/10/25	Team A	0	1	1	2	Medium
STU_0788	5	Female	1.22	30.8	20.7	Normal	10	15	4.26	500	80.2	33.8	Anemic	4	Rural	Well	Sometimes	Rarely	Flush	Primary	Secondary	Irregular	Never	Poor	No	No	Positive	Positive	Positive	Positive	Hymenolepis nana	Yes	Giardia lamblia	Al-Amal School	Jahaf	25/09/25	Team A	0	1	1	2	Medium
STU_0789	14	Male	1.28	23.9	14.6	Underweight	10.4	5.2	5.3	392	73.8	23.1	Anemic	6	Urban	Public Network	Always	Sometimes	Flush	Secondary	Secondary	Irregular	Never	Poor	No	No	Positive	Positive	Positive	Positive	Entamoeba histolytica			Al-Wahda School	Jahaf	17/04/25	Team A	1	1	0	2	Medium
STU_0790	13	Male	1.07	12.6	11	Underweight	12.2	2.6	3.12	267	63.9	28.6	Non-Anemic	12	Urban	Water Truck	Always	Rarely	Flush	Illiterate	University	Irregular	Always	Middle	Yes	Yes				Negative				Al-Wahda School	Damt	17/04/25	Team A	0	0	0	0	None
STU_0791	15	Male	1.08	29	24.9	Normal	11.4	6.4	3.25	219	83.3	25.6	Anemic	8	Rural	Well	Rarely	Rarely	Flush	Primary	Primary	Regular	Always	Poor	Yes	No				Negative				Al-Wahda School	Al-Husain	24/06/25	Team A	0	1	1	2	Medium
STU_0792	14	Male	1.27	31.6	19.6	Normal	9.9	11.6	4.11	381	60.3	32.2	Anemic	6	Rural	Water Truck	Rarely	Rarely	Pit Latrine	University	University	Regular	Always	Poor	Yes	No				Negative				Al-Wahda School	Qa'tabah	20/07/25	Team C	0	1	1	2	Medium
STU_0793	13	Female	1.4	29.9	15.3	Underweight	7.7	3.5	3.25	234	103.6	35.9	Anemic	9	Rural	Well	Sometimes	Rarely	Flush	Primary	Secondary	Irregular	Sometimes	Middle	No	No	Positive	Positive	Positive	Positive	Entamoeba histolytica			Al-Noor School	Al-Azariq	24/05/25	Team C	0	0	0	0	None
STU_0794	12	Male	1.01	18.7	18.3	Underweight	10.8	11.3	3.33	202	100	21.2	Anemic	12	Rural	Well	Always	Always	Pit Latrine	Primary	Illiterate	Irregular	Sometimes	Poor	Yes	Yes	Positive	Positive	Positive	Positive	Ascaris lumbricoides			Al-Noor School	Juban	15/04/25	Team C	0	1	1	2	Medium
STU_0795	9	Male	1.41	16.4	8.2	Underweight	8.4	15.3	3.7	216	77.9	22.4	Anemic	14	Urban	Water Truck	Rarely	Always	Pit Latrine	Illiterate	Illiterate	Regular	Never	Middle	No	No	Positive	Positive	Positive	Positive	Entamoeba histolytica			Al-Amal School	Al-Husain	18/07/25	Team A	0	0	0	0	None
STU_0796	10	Female	1.4	23.6	12	Underweight	11.8	14.5	5.28	185	89.5	24.2	Non-Anemic	3	Rural	Well	Rarely	Rarely	Pit Latrine	University	Illiterate	Regular	Always	Poor	No	No	Positive	Positive	Positive	Positive	Hymenolepis nana	Yes	Hookworm	Al-Wahda School	Al-Shaib	16/04/25	Team B	0	1	1	2	Medium
STU_0797	14	Female	1	32.4	32.4	Overweight	15.9	3.7	3.18	443	61.7	37.1	Non-Anemic	11	Urban	Well	Always	Always	Flush	Illiterate	Illiterate	Regular	Sometimes	Wealthy	Yes	No				Negative				Al-Amal School	Al-Husain	26/07/25	Team A	0	0	0	0	None
STU_0798	11	Male	1.19	21	14.8	Underweight	8.8	10.6	4.06	81	98.5	32.1	Anemic	4	Urban	Well	Rarely	Rarely	Flush	Illiterate	University	Regular	Always	Poor	No	No				Negative				Al-Amal School	Al-Hasha	26/04/25	Team C	1	1	0	2	Medium
STU_0799	9	Female	1.41	16	8	Underweight	15.6	3.1	5.24	290	65	26.8	Non-Anemic	8	Rural	Public Network	Always	Sometimes	Pit Latrine	Illiterate	Illiterate	Regular	Sometimes	Wealthy	Yes	No	Positive	Positive	Positive	Positive	Ascaris lumbricoides			Al-Noor School	Al-Husain	15/06/25	Team B	0	0	0	0	None
STU_0800	5	Female	1.3	17.5	10.4	Underweight	13.9	6.3	2.85	466	103.7	37	Non-Anemic	5	Rural	Public Network	Sometimes	Sometimes	Pit Latrine	Secondary	Illiterate	Regular	Sometimes	Wealthy	No	No	Positive	Positive	Positive	Positive	Hookworm			Al-Noor School	Al-Azariq	23/04/25	Team A	0	0	0	0	None
STU_0801	5	Male	1.26	26.2	16.5	Underweight	8.5	6.6	4.42	131	67.4	30.7	Anemic	4	Urban	Water Truck	Always	Always	Flush	Illiterate	Illiterate	Regular	Sometimes	Poor	Yes	No	Positive	Positive	Positive	Positive	Ascaris lumbricoides			Al-Amal School	Al-Dhalea	21/10/25	Team B	1	1	0	2	Medium
STU_0802	12	Female	1.24	25.5	16.6	Underweight	11.3	9.7	5	135	68.8	30.8	Anemic	6	Urban	Water Truck	Sometimes	Always	Flush	Illiterate	Secondary	Regular	Always	Poor	Yes	No				Negative				Al-Noor School	Jahaf	19/10/25	Team B	1	1	0	2	Medium
STU_0803	12	Male	1.28	22.2	13.5	Underweight	8.3	4.9	4.78	149	101.7	21.1	Anemic	2	Rural	Water Truck	Always	Sometimes	Flush	Illiterate	Illiterate	Irregular	Sometimes	Poor	No	Yes				Negative				Al-Noor School	Qa'tabah	15/06/25	Team B	0	1	1	2	Medium
STU_0804	15	Male	1.21	31.2	21.3	Normal	14.4	14.6	4.31	533	85.6	29.5	Non-Anemic	10	Urban	Water Truck	Always	Rarely	Pit Latrine	Secondary	University	Irregular	Always	Poor	No	No	Positive	Positive	Positive	Positive	Entamoeba histolytica			Al-Noor School	Juban	29/05/25	Team C	1	1	0	2	Medium
STU_0805	12	Female	1.29	31.9	19.2	Normal	10	4.9	3.42	243	76.6	26.5	Anemic	7	Rural	Well	Always	Always	Pit Latrine	University	Illiterate	Regular	Never	Middle	No	No				Negative				Al-Noor School	Juban	30/10/25	Team A	0	0	0	0	None
STU_0806	10	Male	1.41	24.3	12.2	Underweight	15.5	7.6	4.8	470	65.4	27.1	Non-Anemic	4	Urban	Well	Sometimes	Rarely	Flush	Secondary	Illiterate	Irregular	Never	Poor	Yes	Yes				Negative				Al-Amal School	Al-Shaib	28/10/25	Team A	1	1	0	2	Medium
STU_0807	11	Female	1.3	18.9	11.2	Underweight	14.9	13.5	3.96	168	76.9	23.8	Non-Anemic	6	Urban	Public Network	Sometimes	Rarely	Flush	Illiterate	University	Regular	Always	Poor	No	No	Positive	Positive	Positive	Positive	Ascaris lumbricoides			Al-Wahda School	Juban	24/10/25	Team B	1	1	0	2	Medium
STU_0808	15	Female	1.11	22.2	18	Underweight	11.6	14.7	3.16	86	64	23.8	Anemic	6	Urban	Well	Always	Sometimes	Pit Latrine	Illiterate	Primary	Irregular	Never	Poor	No	No	Positive	Positive	Positive	Positive	Hookworm			Al-Noor School	Juban	28/09/25	Team B	1	1	0	2	Medium
STU_0809	6	Male	0.96	22	23.9	Normal	12.9	13.2	5.08	464	98.4	27.9	Non-Anemic	12	Urban	Water Truck	Rarely	Rarely	Pit Latrine	Illiterate	University	Regular	Always	Poor	Yes	No	Positive	Positive	Positive	Positive	Ascaris lumbricoides			Al-Noor School	Qa'tabah	20/07/25	Team A	1	1	0	2	Medium
STU_0810	11	Female	1.28	26.3	16.1	Underweight	7.6	13.9	4.65	507	77.4	18.2	Anemic	10	Rural	Water Truck	Rarely	Rarely	Flush	Illiterate	Primary	Regular	Never	Poor	No	No	Positive	Positive	Positive	Positive	Giardia lamblia	Yes	Ascaris lumbricoides	Al-Noor School	Al-Shaib	29/05/25	Team B	0	1	1	2	Medium
STU_0811	9	Female	1.19	13.3	9.4	Underweight	9.1	8.5	5.47	426	69.7	21.1	Anemic	10	Urban	Well	Sometimes	Always	Pit Latrine	Illiterate	Secondary	Regular	Sometimes	Poor	Yes	No				Negative				Al-Noor School	Al-Shaib	23/05/25	Team A	1	1	0	2	Medium
STU_0812	8	Female	1.09	13.9	11.7	Underweight	8	3.4	2.65	388	63.7	34.4	Anemic	4	Urban	Public Network	Sometimes	Sometimes	Flush	University	Secondary	Irregular	Never	Middle	No	No	Positive	Positive	Positive	Positive	Entamoeba histolytica			Al-Wahda School	Al-Hasha	18/07/25	Team A	0	0	0	0	None
STU_0813	12	Female	1.34	13	7.2	Underweight	12.6	3.8	4.07	283	90	28.7	Non-Anemic	14	Urban	Well	Always	Sometimes	Flush	Primary	University	Irregular	Always	Wealthy	No	Yes				Negative				Al-Amal School	Al-Shaib	27/04/25	Team C	0	0	0	0	None
STU_0814	11	Female	1.25	27.4	17.5	Underweight	9	8	5.21	298	74.8	24.8	Anemic	14	Rural	Well	Sometimes	Rarely	Pit Latrine	Secondary	Illiterate	Regular	Always	Poor	No	No				Negative				Al-Amal School	Al-Azariq	15/06/25	Team A	0	1	1	2	Medium
STU_0815	10	Male	1.19	14.8	10.5	Underweight	10.7	6.8	3.68	90	75.6	19.3	Anemic	13	Urban	Water Truck	Sometimes	Sometimes	Pit Latrine	Secondary	Illiterate	Irregular	Always	Poor	No	No	Positive	Positive	Positive	Positive	Hymenolepis nana			Al-Noor School	Al-Azariq	19/05/25	Team A	1	1	0	2	Medium
STU_0816	14	Female	0.96	29.3	31.8	Overweight	11.9	13.4	3.89	379	104.1	35.9	Anemic	5	Rural	Water Truck	Rarely	Rarely	Pit Latrine	Illiterate	Secondary	Irregular	Sometimes	Middle	No	No	Positive	Positive	Positive	Positive	Entamoeba histolytica			Al-Amal School	Al-Hasha	26/04/25	Team C	0	0	0	0	None
STU_0817	13	Male	1.07	20.6	18	Underweight	9.5	8.8	3.33	121	87.1	27.6	Anemic	7	Urban	Public Network	Always	Sometimes	Flush	Secondary	Illiterate	Irregular	Always	Poor	Yes	No				Negative				Al-Wahda School	Damt	28/04/25	Team C	1	1	0	2	Medium
STU_0818	12	Female	1.25	27.6	17.7	Underweight	8.4	7	3.21	112	67.1	34.1	Anemic	11	Rural	Well	Rarely	Sometimes	Flush	Secondary	Illiterate	Irregular	Sometimes	Poor	Yes	Yes	Positive	Positive	Positive	Positive	Hookworm			Al-Amal School	Juban	19/10/25	Team C	0	1	1	2	Medium
STU_0819	13	Female	1.31	12.6	7.3	Underweight	7.5	12.6	2.73	166	64.9	25.7	Anemic	13	Rural	Public Network	Always	Always	Flush	Primary	Illiterate	Regular	Sometimes	Poor	Yes	No				Negative				Al-Noor School	Al-Azariq	21/06/25	Team B	0	1	1	2	Medium
STU_0820	9	Male	0.96	28.6	31	Overweight	12.9	3.2	4.21	411	103.8	27.4	Non-Anemic	14	Urban	Public Network	Rarely	Always	Pit Latrine	Primary	Primary	Irregular	Always	Wealthy	Yes	No				Negative				Al-Noor School	Qa'tabah	21/08/25	Team A	0	0	0	0	None
STU_0821	7	Female	1.25	29.2	18.7	Normal	11.2	8.2	2.76	480	70.3	19.3	Anemic	7	Rural	Water Truck	Always	Sometimes	Pit Latrine	Illiterate	University	Regular	Sometimes	Middle	No	No	Positive	Positive	Positive	Positive	Entamoeba histolytica			Al-Noor School	Al-Hasha	21/10/25	Team B	0	0	0	0	None
STU_0822	13	Male	1.33	15.9	9	Underweight	13.9	13.9	3.66	108	76.7	22.8	Non-Anemic	14	Urban	Public Network	Sometimes	Rarely	Pit Latrine	Illiterate	Illiterate	Regular	Always	Poor	Yes	No	Positive	Positive	Positive	Positive	Giardia lamblia			Al-Wahda School	Al-Azariq	20/09/25	Team B	1	1	0	2	Medium
STU_0823	12	Female	1.19	29.3	20.7	Normal	9.8	3.2	4.3	263	72.6	26.6	Anemic	5	Rural	Public Network	Rarely	Sometimes	Pit Latrine	Illiterate	Illiterate	Irregular	Never	Poor	Yes	No				Negative				Al-Amal School	Al-Hasha	28/08/25	Team A	0	1	1	2	Medium
STU_0824	11	Female	1.31	18	10.5	Underweight	10.8	13.2	3.08	96	100.6	32.2	Anemic	8	Urban	Public Network	Always	Sometimes	Flush	University	Primary	Irregular	Sometimes	Poor	Yes	Yes	Positive	Positive	Positive	Positive	Hookworm			Al-Wahda School	Al-Shaib	16/10/25	Team A	1	1	0	2	Medium
STU_0825	14	Male	1.3	23.8	14.1	Underweight	14.5	6.3	5.94	324	71.1	23	Non-Anemic	12	Urban	Public Network	Sometimes	Sometimes	Pit Latrine	Illiterate	Illiterate	Regular	Sometimes	Wealthy	No	No	Positive	Positive	Positive	Positive	Ascaris lumbricoides			Al-Wahda School	Damt	18/04/25	Team B	0	0	0	0	None
STU_0826	15	Female	1.28	21.7	13.2	Underweight	15.9	15.1	2.54	254	90.5	32.5	Non-Anemic	7	Urban	Water Truck	Rarely	Always	Pit Latrine	Primary	Primary	Irregular	Sometimes	Poor	No	No				Negative				Al-Wahda School	Qa'tabah	29/10/25	Team A	1	1	0	2	Medium
STU_0827	14	Female	1.27	16.8	10.4	Underweight	9.2	10.9	2.81	417	95.1	22.3	Anemic	5	Urban	Water Truck	Always	Rarely	Flush	Primary	Secondary	Irregular	Sometimes	Wealthy	Yes	No				Negative				Al-Wahda School	Jahaf	17/08/25	Team C	0	0	0	0	None
STU_0828	10	Male	0.96	25.7	27.9	Overweight	15.7	13	2.6	540	101.6	24.5	Non-Anemic	2	Urban	Water Truck	Sometimes	Sometimes	Flush	Primary	University	Irregular	Always	Wealthy	No	Yes	Positive	Positive	Positive	Positive	Giardia lamblia			Al-Noor School	Al-Azariq	28/05/25	Team C	0	0	0	0	None
STU_0829	14	Male	1	24.4	24.4	Normal	14.5	13.3	4	424	101.5	25	Non-Anemic	11	Urban	Well	Rarely	Always	Pit Latrine	Secondary	Illiterate	Irregular	Never	Poor	Yes	No	Positive	Positive	Positive	Positive	Giardia lamblia			Al-Amal School	Al-Azariq	30/05/25	Team C	1	1	0	2	Medium
STU_0830	10	Male	1.28	31.8	19.4	Normal	12	7	3.15	326	81.4	20.4	Non-Anemic	3	Rural	Public Network	Sometimes	Always	Flush	Illiterate	Illiterate	Irregular	Always	Poor	Yes	Yes				Negative				Al-Noor School	Al-Husain	20/07/25	Team B	0	1	1	2	Medium
STU_0831	8	Female	1.2	28.1	19.5	Normal	15	8.4	3.26	403	73.6	29.6	Non-Anemic	5	Urban	Water Truck	Always	Always	Flush	Primary	University	Irregular	Sometimes	Middle	Yes	No	Positive	Positive	Positive	Positive	Ascaris lumbricoides			Al-Amal School	Al-Shaib	28/06/25	Team B	0	0	0	0	None
STU_0832	6	Female	1.18	22.4	16.1	Underweight	9.4	3	5.14	472	73.7	27.3	Anemic	10	Urban	Water Truck	Sometimes	Always	Pit Latrine	Illiterate	Secondary	Regular	Always	Poor	Yes	No	Positive	Positive	Positive	Positive	Ascaris lumbricoides			Al-Noor School	Juban	30/04/25	Team B	1	1	0	2	Medium
STU_0833	14	Female	1.37	19.2	10.2	Underweight	10.8	8	5.11	469	86.5	35	Anemic	14	Rural	Well	Sometimes	Always	Flush	Illiterate	Illiterate	Irregular	Always	Poor	Yes	No				Negative				Al-Amal School	Al-Azariq	24/07/25	Team B	0	1	1	2	Medium
STU_0834	12	Female	1.12	17.6	14	Underweight	9.7	13.6	3.18	207	95	26.2	Anemic	7	Urban	Well	Rarely	Rarely	Flush	Illiterate	Secondary	Regular	Sometimes	Wealthy	Yes	No				Negative				Al-Noor School	Al-Dhalea	23/09/25	Team A	0	0	0	0	None
STU_0835	10	Male	1.09	19.1	16.1	Underweight	11.4	10.4	2.55	517	84.8	24.9	Anemic	10	Urban	Water Truck	Always	Always	Flush	Illiterate	Illiterate	Regular	Never	Poor	No	No				Negative				Al-Noor School	Al-Husain	28/10/25	Team A	1	1	0	2	Medium
STU_0836	14	Male	0.96	19.5	21.2	Normal	11.1	10.4	3.65	536	83.6	31.8	Anemic	14	Urban	Water Truck	Rarely	Sometimes	Flush	Primary	Secondary	Regular	Always	Poor	No	No				Negative				Al-Noor School	Qa'tabah	22/08/25	Team B	1	1	0	2	Medium
STU_0837	13	Female	1.26	32.4	20.4	Normal	11.9	15.9	4.73	153	92.8	31.5	Anemic	9	Rural	Public Network	Sometimes	Rarely	Pit Latrine	Illiterate	Illiterate	Regular	Always	Poor	No	Yes				Negative				Al-Wahda School	Jahaf	20/09/25	Team A	0	1	1	2	Medium
STU_0838	13	Male	1.27	15.3	9.5	Underweight	14	12.3	2.51	540	101.1	34.8	Non-Anemic	14	Urban	Water Truck	Sometimes	Rarely	Pit Latrine	Primary	University	Irregular	Never	Poor	No	No				Negative				Al-Amal School	Al-Azariq	28/05/25	Team A	1	1	0	2	Medium
STU_0839	14	Female	1.1	33.7	27.9	Overweight	8.9	6.1	4.04	369	78.2	37.4	Anemic	4	Urban	Well	Sometimes	Always	Flush	Illiterate	Illiterate	Irregular	Always	Poor	No	No				Negative				Al-Amal School	Qa'tabah	25/05/25	Team C	1	1	0	2	Medium
STU_0840	15	Male	1.39	28.2	14.6	Underweight	12.5	10.8	5.32	546	93.3	33.7	Anemic	8	Rural	Well	Always	Sometimes	Pit Latrine	Secondary	Secondary	Regular	Always	Middle	Yes	No				Negative				Al-Noor School	Al-Azariq	20/05/25	Team A	0	0	0	0	None
STU_0841	10	Female	0.99	19.8	20.2	Normal	10.9	15.3	5.44	391	95.6	34.7	Anemic	9	Rural	Public Network	Always	Rarely	Pit Latrine	Primary	Illiterate	Irregular	Sometimes	Poor	Yes	No				Negative				Al-Noor School	Al-Azariq	24/08/25	Team A	0	1	1	2	Medium
STU_0842	13	Female	1.41	25.1	12.6	Underweight	11.3	3.1	3.84	143	70	24.8	Anemic	13	Rural	Water Truck	Sometimes	Sometimes	Pit Latrine	Primary	Primary	Irregular	Sometimes	Poor	No	Yes	Positive	Positive	Positive	Positive	Entamoeba histolytica	Yes	Ascaris lumbricoides	Al-Amal School	Qa'tabah	22/10/25	Team A	0	1	1	2	Medium
STU_0843	13	Female	1.05	19.9	18	Underweight	15.7	13.3	3.69	261	104.1	33.9	Non-Anemic	6	Rural	Water Truck	Sometimes	Sometimes	Pit Latrine	Primary	Illiterate	Regular	Never	Poor	Yes	Yes				Negative				Al-Amal School	Juban	23/04/25	Team C	0	1	1	2	Medium
STU_0844	9	Male	1.26	23	14.5	Underweight	14.2	7	5.91	476	75.6	26.2	Non-Anemic	7	Urban	Water Truck	Always	Sometimes	Pit Latrine	Illiterate	Primary	Irregular	Sometimes	Middle	Yes	No	Positive	Positive	Positive	Positive	Ascaris lumbricoides			Al-Amal School	Al-Hasha	23/04/25	Team C	0	0	0	0	None
STU_0845	9	Female	1.06	17.3	15.4	Underweight	14.7	13.6	5.7	304	84.9	20.2	Non-Anemic	13	Urban	Well	Rarely	Sometimes	Flush	Primary	Secondary	Irregular	Never	Middle	No	Yes	Positive	Positive	Positive	Positive	Ascaris lumbricoides			Al-Wahda School	Damt	25/04/25	Team A	0	0	0	0	None
STU_0846	7	Female	1.24	27.7	18	Underweight	12.2	14.5	4.86	134	103.7	20.2	Non-Anemic	8	Urban	Water Truck	Rarely	Sometimes	Pit Latrine	Illiterate	Secondary	Regular	Always	Middle	No	No				Negative				Al-Amal School	Qa'tabah	24/05/25	Team A	0	0	0	0	None
STU_0847	13	Female	1.18	14.2	10.2	Underweight	13	9.3	3.82	196	77.4	31.7	Non-Anemic	12	Urban	Water Truck	Always	Rarely	Flush	Illiterate	Illiterate	Irregular	Always	Poor	Yes	No				Negative				Al-Wahda School	Al-Azariq	30/05/25	Team A	1	1	0	2	Medium
STU_0848	6	Female	1.36	33	17.8	Underweight	9.6	6.3	2.84	354	97	26	Anemic	11	Rural	Well	Rarely	Rarely	Flush	Illiterate	University	Regular	Sometimes	Poor	No	No	Positive	Positive	Positive	Positive	Giardia lamblia			Al-Noor School	Jahaf	29/09/25	Team B	0	1	1	2	Medium
STU_0849	7	Female	1.09	27.6	23.2	Normal	15.5	10.6	4.1	289	60.1	20.6	Non-Anemic	10	Urban	Water Truck	Rarely	Sometimes	Pit Latrine	Secondary	University	Regular	Sometimes	Wealthy	No	No				Negative				Al-Amal School	Jahaf	29/10/25	Team A	0	0	0	0	None
STU_0850	7	Female	1.15	19	14.4	Underweight	12.3	12.5	5.73	371	81	35.7	Non-Anemic	4	Rural	Well	Always	Sometimes	Flush	Illiterate	Primary	Irregular	Always	Middle	No	No				Negative				Al-Amal School	Al-Hasha	21/04/25	Team B	0	0	0	0	None
STU_0851	13	Female	1	20.6	20.6	Normal	14.3	5.9	2.97	342	103	25.5	Non-Anemic	8	Urban	Water Truck	Always	Rarely	Flush	University	Secondary	Regular	Always	Poor	No	No	Positive	Positive	Positive	Positive	Entamoeba histolytica			Al-Amal School	Qa'tabah	27/08/25	Team A	1	1	0	2	Medium
STU_0852	11	Male	1.41	32.5	16.3	Underweight	15.7	9.1	3.51	539	103.1	34.2	Non-Anemic	5	Urban	Well	Sometimes	Sometimes	Flush	Secondary	Illiterate	Regular	Always	Poor	Yes	No				Negative				Al-Amal School	Juban	15/05/25	Team A	1	1	0	2	Medium
STU_0853	13	Female	1.39	24.7	12.8	Underweight	15.2	14.7	4.72	298	92.3	25.5	Non-Anemic	13	Urban	Water Truck	Sometimes	Always	Pit Latrine	Illiterate	Secondary	Regular	Always	Wealthy	No	Yes				Negative				Al-Amal School	Juban	25/04/25	Team C	0	0	0	0	None
STU_0854	13	Female	1.08	16.4	14.1	Underweight	12.9	10.8	5.15	423	68.9	25.9	Non-Anemic	4	Rural	Water Truck	Rarely	Sometimes	Pit Latrine	Primary	Secondary	Irregular	Always	Poor	Yes	No				Negative				Al-Wahda School	Al-Azariq	15/10/25	Team B	0	1	1	2	Medium
STU_0855	15	Female	1.18	19.1	13.7	Underweight	12.4	5.8	3.59	96	93.3	34.9	Non-Anemic	9	Urban	Water Truck	Sometimes	Rarely	Flush	Primary	Secondary	Irregular	Sometimes	Poor	Yes	No				Negative				Al-Wahda School	Jahaf	28/07/25	Team C	1	1	0	2	Medium
STU_0856	8	Male	1.1	25.3	20.9	Normal	9.9	11.2	4.73	146	67.5	21	Anemic	7	Urban	Well	Sometimes	Sometimes	Flush	Illiterate	University	Regular	Always	Poor	Yes	No	Positive	Positive	Positive	Positive	Ascaris lumbricoides			Al-Wahda School	Jahaf	28/07/25	Team C	1	1	0	2	Medium
STU_0857	15	Male	1.03	28.7	27.1	Overweight	9.8	12.9	3	115	78.2	29.9	Anemic	7	Urban	Well	Sometimes	Always	Flush	Illiterate	Primary	Regular	Sometimes	Poor	Yes	Yes				Negative				Al-Wahda School	Qa'tabah	26/08/25	Team C	1	1	0	2	Medium
STU_0858	10	Male	1.31	29.4	17.1	Underweight	10.1	10.6	2.79	159	66.9	26.7	Anemic	11	Urban	Water Truck	Rarely	Sometimes	Flush	University	University	Regular	Always	Poor	Yes	No	Positive	Positive	Positive	Positive	Entamoeba histolytica			Al-Noor School	Juban	24/06/25	Team A	1	1	0	2	Medium
STU_0859	6	Male	1.37	21	11.2	Underweight	13.7	4.8	3.3	177	93.4	31.7	Non-Anemic	10	Rural	Water Truck	Sometimes	Sometimes	Pit Latrine	Primary	Primary	Regular	Never	Poor	Yes	Yes				Negative				Al-Wahda School	Juban	30/09/25	Team C	0	1	1	2	Medium
STU_0860	8	Female	1	26.7	26.7	Overweight	10.8	10.5	3.1	405	68.7	28.4	Anemic	14	Urban	Public Network	Rarely	Sometimes	Flush	Illiterate	Primary	Irregular	Sometimes	Poor	Yes	No	Positive	Positive	Positive	Positive	Entamoeba histolytica			Al-Amal School	Qa'tabah	20/09/25	Team A	1	1	0	2	Medium
STU_0861	10	Male	1.35	30.9	17	Underweight	9.2	3.7	3.05	502	89.9	18.1	Anemic	11	Rural	Well	Always	Rarely	Pit Latrine	University	University	Regular	Always	Wealthy	Yes	No	Positive	Positive	Positive	Positive	Hymenolepis nana			Al-Noor School	Al-Hasha	20/08/25	Team C	0	0	0	0	None
STU_0862	7	Male	1.32	30.6	17.6	Underweight	8.2	12.1	3.29	509	100	32.4	Anemic	4	Rural	Water Truck	Rarely	Always	Pit Latrine	Primary	Illiterate	Irregular	Always	Middle	No	No	Positive	Positive	Positive	Positive	Hookworm			Al-Amal School	Juban	25/06/25	Team A	0	0	0	0	None
STU_0863	15	Female	0.98	19.8	20.6	Normal	11	12.5	4.56	437	82.2	21.9	Anemic	13	Urban	Well	Always	Sometimes	Flush	Illiterate	University	Regular	Sometimes	Poor	No	No				Negative				Al-Wahda School	Jahaf	23/07/25	Team A	1	1	0	2	Medium
STU_0864	10	Male	1.27	16.7	10.4	Underweight	9.5	8.2	2.76	391	92.2	27.9	Anemic	8	Urban	Well	Sometimes	Sometimes	Flush	Secondary	University	Regular	Always	Poor	Yes	No				Negative				Al-Noor School	Al-Hasha	24/09/25	Team B	1	1	0	2	Medium
STU_0865	7	Female	1.05	14.6	13.2	Underweight	11.9	6	3.4	201	74.1	27.1	Non-Anemic	14	Urban	Water Truck	Rarely	Always	Flush	Primary	Illiterate	Irregular	Never	Wealthy	No	No				Negative				Al-Noor School	Al-Shaib	22/07/25	Team B	0	0	0	0	None
STU_0866	14	Female	1.05	29.9	27.1	Overweight	14	5.9	4.72	375	92.3	37	Non-Anemic	5	Rural	Water Truck	Always	Always	Pit Latrine	Illiterate	Primary	Irregular	Sometimes	Poor	No	No	Positive	Positive	Positive	Positive	Ascaris lumbricoides	Yes	Giardia lamblia	Al-Noor School	Al-Hasha	29/06/25	Team A	0	1	1	2	Medium
STU_0867	9	Female	1.32	32.1	18.4	Underweight	12.9	13.6	5.13	346	89.7	36.1	Non-Anemic	2	Urban	Public Network	Always	Rarely	Flush	Primary	Primary	Regular	Sometimes	Poor	Yes	No	Positive	Positive	Positive	Positive	Giardia lamblia			Al-Wahda School	Qa'tabah	18/06/25	Team B	1	1	0	2	Medium
STU_0868	10	Female	1.39	21.8	11.3	Underweight	11.7	6.2	5.61	235	79.4	26.4	Non-Anemic	9	Urban	Water Truck	Rarely	Sometimes	Pit Latrine	Illiterate	Illiterate	Irregular	Sometimes	Middle	No	Yes				Negative				Al-Amal School	Juban	20/08/25	Team C	0	0	0	0	None
STU_0869	5	Female	1.37	16.5	8.8	Underweight	10.8	4.9	3.68	307	62.6	32.8	Anemic	14	Urban	Water Truck	Sometimes	Rarely	Pit Latrine	Illiterate	Secondary	Irregular	Never	Middle	Yes	No	Positive	Positive	Positive	Positive	Giardia lamblia			Al-Noor School	Al-Hasha	26/05/25	Team B	0	0	0	0	None
STU_0870	11	Male	1.04	24.6	22.7	Normal	14.7	14.1	3.05	311	66.2	33.5	Non-Anemic	7	Urban	Water Truck	Always	Sometimes	Pit Latrine	Primary	Secondary	Regular	Sometimes	Poor	No	Yes				Negative				Al-Noor School	Al-Shaib	21/09/25	Team B	1	1	0	2	Medium
STU_0871	5	Female	1.31	33.2	19.3	Normal	8.9	3	4.52	316	93.7	26.5	Anemic	14	Urban	Water Truck	Sometimes	Rarely	Flush	University	Secondary	Regular	Always	Poor	Yes	No	Positive	Positive	Positive	Positive	Entamoeba histolytica	Yes	Ascaris lumbricoides	Al-Amal School	Al-Hasha	17/07/25	Team B	1	1	0	2	Medium
STU_0872	11	Male	1.03	16.5	15.6	Underweight	15.9	2.9	4.97	440	84.7	27.1	Non-Anemic	6	Rural	Public Network	Rarely	Rarely	Flush	Secondary	University	Regular	Sometimes	Middle	No	Yes				Negative				Al-Wahda School	Al-Dhalea	27/09/25	Team A	0	0	0	0	None
STU_0873	6	Male	1.16	27.4	20.4	Normal	11.7	9.4	5.84	187	70.5	28.3	Non-Anemic	2	Rural	Public Network	Always	Always	Pit Latrine	Secondary	Primary	Regular	Sometimes	Wealthy	Yes	No	Positive	Positive	Positive	Positive	Entamoeba histolytica			Al-Noor School	Juban	16/08/25	Team C	0	0	0	0	None
STU_0874	12	Female	1.15	22.2	16.8	Underweight	15.1	14.8	4.78	366	92.6	30.5	Non-Anemic	8	Rural	Water Truck	Sometimes	Always	Flush	Primary	Primary	Irregular	Sometimes	Middle	No	No				Negative				Al-Noor School	Juban	20/10/25	Team C	0	0	0	0	None
STU_0875	6	Male	1.02	17.4	16.7	Underweight	11.7	7.1	4.99	416	97.9	30	Non-Anemic	8	Rural	Water Truck	Sometimes	Always	Pit Latrine	Illiterate	Primary	Regular	Never	Wealthy	Yes	Yes				Negative				Al-Noor School	Jahaf	25/08/25	Team C	0	0	0	0	None
STU_0876	14	Male	1.09	29.7	25	Overweight	15.2	3	5.91	146	90.3	28.6	Non-Anemic	13	Urban	Well	Sometimes	Rarely	Pit Latrine	University	Secondary	Irregular	Always	Middle	No	No	Positive	Positive	Positive	Positive	Giardia lamblia			Al-Noor School	Al-Hasha	25/07/25	Team C	0	0	0	0	None
STU_0877	5	Female	1.17	16	11.7	Underweight	9	9.4	3.08	510	64.6	21.5	Anemic	9	Urban	Water Truck	Rarely	Sometimes	Flush	Primary	University	Irregular	Always	Middle	No	No				Negative				Al-Noor School	Damt	16/09/25	Team C	0	0	0	0	None
STU_0878	15	Female	1.19	18.5	13.1	Underweight	15.4	10.9	3.75	167	77.5	26.4	Non-Anemic	4	Urban	Public Network	Rarely	Sometimes	Flush	Primary	Illiterate	Regular	Always	Poor	Yes	No	Positive	Positive	Positive	Positive	Entamoeba histolytica			Al-Amal School	Damt	21/07/25	Team B	1	1	0	2	Medium
STU_0879	13	Male	1.17	29	21.2	Normal	15.1	10.8	2.62	170	70	21.2	Non-Anemic	6	Urban	Well	Rarely	Rarely	Pit Latrine	University	Illiterate	Irregular	Sometimes	Middle	Yes	No				Negative				Al-Noor School	Al-Shaib	17/04/25	Team A	0	0	0	0	None
STU_0880	13	Female	0.96	32.9	35.7	Overweight	12.3	4.7	3.03	117	102.6	21.6	Non-Anemic	3	Rural	Public Network	Always	Sometimes	Pit Latrine	Secondary	Illiterate	Regular	Always	Middle	No	No	Positive	Positive	Positive	Positive	Entamoeba histolytica			Al-Noor School	Al-Husain	28/08/25	Team C	0	0	0	0	None
STU_0881	5	Male	1.21	29.7	20.3	Normal	13	13.6	2.92	298	97.7	35	Non-Anemic	10	Rural	Water Truck	Always	Always	Pit Latrine	Secondary	Illiterate	Irregular	Always	Poor	Yes	Yes				Negative				Al-Amal School	Juban	28/04/25	Team A	0	1	1	2	Medium
STU_0882	8	Male	1.34	28.3	15.8	Underweight	10.3	2.5	4.43	353	103.3	33.2	Anemic	9	Urban	Public Network	Always	Sometimes	Pit Latrine	Primary	Secondary	Regular	Always	Poor	No	No	Positive	Positive	Positive	Positive	Giardia lamblia			Al-Wahda School	Damt	28/08/25	Team A	1	1	0	2	Medium
STU_0883	11	Male	1.27	12.6	7.8	Underweight	9.1	13.7	2.96	253	61.1	26.4	Anemic	11	Rural	Water Truck	Sometimes	Always	Pit Latrine	Secondary	Illiterate	Regular	Never	Poor	Yes	No				Negative				Al-Noor School	Damt	16/08/25	Team A	0	1	1	2	Medium
STU_0884	10	Male	1.38	25.6	13.4	Underweight	10.8	5.5	4.54	167	69.7	35.1	Anemic	9	Rural	Public Network	Sometimes	Always	Flush	Primary	Primary	Irregular	Sometimes	Poor	No	Yes	Positive	Positive	Positive	Positive	Giardia lamblia			Al-Wahda School	Damt	21/08/25	Team C	0	1	1	2	Medium
STU_0885	11	Female	1.24	16.7	10.9	Underweight	14.3	13.4	4.7	550	75.5	27.4	Non-Anemic	12	Rural	Water Truck	Sometimes	Rarely	Flush	Illiterate	University	Regular	Sometimes	Middle	Yes	Yes				Negative				Al-Noor School	Al-Hasha	28/10/25	Team A	0	0	0	0	None
STU_0886	7	Female	1.2	26.8	18.6	Normal	14.9	7.5	3.62	232	62.7	21.3	Non-Anemic	5	Urban	Well	Always	Rarely	Pit Latrine	Primary	Illiterate	Irregular	Sometimes	Middle	Yes	No	Positive	Positive	Positive	Positive	Entamoeba histolytica			Al-Wahda School	Al-Hasha	20/07/25	Team B	0	0	0	0	None
STU_0887	10	Female	1.21	32.5	22.2	Normal	12.9	11.7	4.59	244	74.1	34.1	Non-Anemic	7	Rural	Public Network	Rarely	Rarely	Flush	Primary	University	Irregular	Never	Poor	No	No				Negative				Al-Amal School	Al-Hasha	26/07/25	Team B	0	1	1	2	Medium
STU_0888	10	Male	1.2	12.4	8.6	Underweight	7.7	2	5.5	100	79.6	25.8	Anemic	10	Urban	Public Network	Always	Sometimes	Pit Latrine	University	Primary	Regular	Never	Middle	Yes	Yes	Positive	Positive	Positive	Positive	Entamoeba histolytica			Al-Amal School	Al-Shaib	23/10/25	Team B	0	0	0	0	None
STU_0889	15	Male	1.14	22.8	17.5	Underweight	8.4	6.9	5.85	120	97.9	25.5	Anemic	5	Urban	Water Truck	Sometimes	Always	Pit Latrine	Illiterate	Secondary	Regular	Never	Poor	Yes	No				Negative				Al-Wahda School	Al-Husain	24/07/25	Team C	1	1	0	2	Medium
STU_0890	11	Male	1.4	33.3	17	Underweight	11.4	9.2	2.58	176	80.7	23.8	Anemic	8	Rural	Well	Sometimes	Rarely	Pit Latrine	Illiterate	Secondary	Irregular	Always	Poor	Yes	No				Negative				Al-Wahda School	Qa'tabah	16/05/25	Team A	0	1	1	2	Medium
STU_0891	13	Female	1.13	18.6	14.6	Underweight	8.2	4.2	2.65	174	96.5	37.7	Anemic	6	Urban	Water Truck	Always	Rarely	Flush	Illiterate	Primary	Irregular	Always	Middle	Yes	No	Positive	Positive	Positive	Positive	Entamoeba histolytica			Al-Noor School	Damt	21/04/25	Team C	0	0	0	0	None
STU_0892	11	Male	1.25	24.7	15.8	Underweight	15.6	15	4.78	221	95.9	31	Non-Anemic	10	Urban	Public Network	Always	Rarely	Pit Latrine	Illiterate	Secondary	Irregular	Never	Poor	Yes	No				Negative				Al-Wahda School	Damt	27/06/25	Team C	1	1	0	2	Medium
STU_0893	8	Female	1.41	26	13.1	Underweight	9.1	7.5	3.59	521	83.1	37	Anemic	7	Urban	Well	Sometimes	Sometimes	Flush	Secondary	Illiterate	Irregular	Sometimes	Wealthy	No	No	Positive	Positive	Positive	Positive	Ascaris lumbricoides			Al-Wahda School	Qa'tabah	18/10/25	Team A	0	0	0	0	None
STU_0894	14	Female	1.03	31.5	29.7	Overweight	14.5	14.8	5.59	407	99.4	31.1	Non-Anemic	7	Rural	Well	Rarely	Rarely	Pit Latrine	Illiterate	Secondary	Regular	Sometimes	Wealthy	No	No	Positive	Positive	Positive	Positive	Giardia lamblia			Al-Noor School	Al-Dhalea	25/06/25	Team A	0	0	0	0	None
STU_0895	9	Male	1.28	26.4	16.1	Underweight	15.4	12	3.75	501	77.3	29.4	Non-Anemic	2	Rural	Well	Rarely	Sometimes	Pit Latrine	Primary	Illiterate	Irregular	Always	Poor	No	No	Positive	Positive	Positive	Positive	Ascaris lumbricoides	Yes	Hymenolepis nana	Al-Wahda School	Al-Azariq	21/06/25	Team C	0	1	1	2	Medium
STU_0896	7	Female	1.04	12.8	11.8	Underweight	14.8	7.8	3.13	289	101.4	20.9	Non-Anemic	3	Urban	Water Truck	Sometimes	Always	Flush	Illiterate	Primary	Irregular	Sometimes	Poor	Yes	No				Negative				Al-Wahda School	Jahaf	26/10/25	Team B	1	1	0	2	Medium
STU_0897	13	Male	1.26	23.3	14.7	Underweight	10.9	6.8	3.41	460	89.2	36.5	Anemic	9	Rural	Well	Sometimes	Rarely	Pit Latrine	Primary	University	Regular	Always	Middle	Yes	No	Positive	Positive	Positive	Positive	Ascaris lumbricoides			Al-Noor School	Juban	22/07/25	Team B	0	0	0	0	None
STU_0898	7	Male	1.11	16.4	13.3	Underweight	9.8	6.6	2.88	502	91.4	35.5	Anemic	6	Rural	Water Truck	Always	Sometimes	Pit Latrine	Illiterate	Secondary	Regular	Always	Poor	No	No	Positive	Positive	Positive	Positive	Ascaris lumbricoides			Al-Amal School	Al-Azariq	24/05/25	Team B	0	1	1	2	Medium
STU_0899	13	Female	1.33	25.5	14.4	Underweight	11.4	5.1	3.62	473	93.1	23.4	Anemic	8	Urban	Public Network	Rarely	Sometimes	Pit Latrine	Illiterate	Secondary	Irregular	Sometimes	Poor	No	No				Negative				Al-Wahda School	Juban	28/09/25	Team A	1	1	0	2	Medium
STU_0900	6	Female	1.15	26.9	20.3	Normal	14.7	15.2	4.79	218	81.5	29.2	Non-Anemic	3	Rural	Water Truck	Always	Sometimes	Pit Latrine	University	Primary	Irregular	Never	Wealthy	No	No	Positive	Positive	Positive	Positive	Ascaris lumbricoides			Al-Wahda School	Jahaf	17/05/25	Team C	0	0	0	0	None
STU_0901	5	Female	1.21	32.4	22.1	Normal	13.8	11.2	5.49	367	84	34.1	Non-Anemic	3	Urban	Water Truck	Sometimes	Rarely	Pit Latrine	Illiterate	Illiterate	Irregular	Always	Middle	No	Yes				Negative				Al-Wahda School	Al-Dhalea	30/08/25	Team A	0	0	0	0	None
STU_0902	6	Female	1.16	31.3	23.3	Normal	11.5	7.9	4.91	415	61.2	22.5	Non-Anemic	11	Rural	Water Truck	Sometimes	Rarely	Pit Latrine	Illiterate	University	Irregular	Sometimes	Poor	No	No	Positive	Positive	Positive	Positive	Ascaris lumbricoides	Yes	Giardia lamblia	Al-Amal School	Al-Shaib	23/06/25	Team A	0	1	1	2	Medium
STU_0903	12	Male	0.97	13.8	14.7	Underweight	14.6	8.2	4.37	463	104.7	34	Non-Anemic	3	Urban	Well	Always	Rarely	Pit Latrine	Illiterate	Primary	Irregular	Always	Poor	Yes	No				Negative				Al-Amal School	Al-Dhalea	29/08/25	Team C	1	1	0	2	Medium
STU_0904	15	Female	1.27	12.7	7.9	Underweight	12.9	3.6	3.79	458	87.5	29.5	Non-Anemic	9	Rural	Public Network	Rarely	Rarely	Flush	University	Illiterate	Regular	Never	Middle	No	No	Positive	Positive	Positive	Positive	Ascaris lumbricoides	Yes	Hymenolepis nana	Al-Wahda School	Juban	15/07/25	Team C	0	0	0	0	None
STU_0905	14	Male	1.1	13.1	10.8	Underweight	8.3	14.7	4.49	397	92.3	27.9	Anemic	10	Rural	Well	Sometimes	Sometimes	Flush	Illiterate	Primary	Irregular	Sometimes	Middle	Yes	Yes	Positive	Positive	Positive	Positive	Giardia lamblia			Al-Amal School	Jahaf	27/09/25	Team A	0	0	0	0	None
STU_0906	7	Female	1.24	21.5	14	Underweight	14.9	9.8	2.64	344	99.3	36.9	Non-Anemic	9	Rural	Water Truck	Always	Rarely	Flush	Illiterate	University	Irregular	Sometimes	Wealthy	Yes	No	Positive	Positive	Positive	Positive	Ascaris lumbricoides			Al-Amal School	Damt	24/08/25	Team B	0	0	0	0	None
STU_0907	9	Male	0.95	27.1	30	Overweight	11.6	4.3	3.95	186	104.1	21.7	Non-Anemic	2	Urban	Well	Sometimes	Sometimes	Pit Latrine	Primary	Illiterate	Irregular	Sometimes	Middle	Yes	No	Positive	Positive	Positive	Positive	Giardia lamblia			Al-Noor School	Al-Dhalea	27/06/25	Team B	0	0	0	0	None
STU_0908	11	Male	1.35	19	10.4	Underweight	10.5	9.7	4.03	407	88.7	25.7	Anemic	5	Rural	Well	Always	Always	Flush	Illiterate	Illiterate	Irregular	Never	Middle	Yes	Yes				Negative				Al-Amal School	Damt	29/04/25	Team A	0	0	0	0	None
STU_0909	10	Female	1.25	21.5	13.8	Underweight	15.2	14.1	3.44	115	65.9	32.9	Non-Anemic	14	Urban	Public Network	Sometimes	Rarely	Pit Latrine	University	Illiterate	Irregular	Sometimes	Wealthy	Yes	No	Positive	Positive	Positive	Positive	Entamoeba histolytica	Yes	Giardia lamblia	Al-Wahda School	Al-Dhalea	27/04/25	Team C	0	0	0	0	None
STU_0910	12	Male	1.07	16.1	14.1	Underweight	15.7	14.8	3.63	168	67.3	22.3	Non-Anemic	11	Urban	Water Truck	Always	Sometimes	Pit Latrine	Illiterate	University	Irregular	Sometimes	Middle	Yes	No				Negative				Al-Wahda School	Al-Husain	26/05/25	Team B	0	0	0	0	None
STU_0911	12	Male	1.39	16.9	8.7	Underweight	8	14.3	4.83	440	91.1	36	Anemic	14	Rural	Well	Sometimes	Rarely	Pit Latrine	Primary	Illiterate	Irregular	Always	Middle	Yes	Yes	Positive	Positive	Positive	Positive	Giardia lamblia			Al-Wahda School	Damt	18/06/25	Team C	0	0	0	0	None
STU_0912	8	Male	1.3	23.6	14	Underweight	13.9	2.3	5.29	360	88.5	23.3	Non-Anemic	12	Urban	Public Network	Rarely	Always	Flush	Illiterate	Secondary	Irregular	Never	Poor	Yes	No				Negative				Al-Amal School	Jahaf	23/09/25	Team C	1	1	0	2	Medium
STU_0913	13	Male	1.37	14.6	7.8	Underweight	9.3	3	4	180	92.5	24.2	Anemic	13	Urban	Water Truck	Sometimes	Always	Pit Latrine	Illiterate	Secondary	Regular	Always	Poor	Yes	No				Negative				Al-Wahda School	Jahaf	25/06/25	Team B	1	1	0	2	Medium
STU_0914	15	Male	1.04	30.7	28.4	Overweight	13.4	13.2	3.19	453	78.3	21.2	Non-Anemic	13	Rural	Public Network	Sometimes	Rarely	Pit Latrine	Illiterate	University	Irregular	Always	Poor	No	No	Positive	Positive	Positive	Positive	Ascaris lumbricoides			Al-Noor School	Jahaf	30/09/25	Team B	0	1	1	2	Medium
STU_0915	14	Female	1.12	25.5	20.3	Normal	15.8	2.9	4.15	171	60.4	37.3	Non-Anemic	9	Urban	Well	Sometimes	Always	Flush	Illiterate	Illiterate	Regular	Always	Poor	No	No				Negative				Al-Amal School	Juban	29/06/25	Team B	1	1	0	2	Medium
STU_0916	13	Male	1.16	30.6	22.7	Normal	9.1	14.7	5.24	150	101	21.8	Anemic	9	Urban	Water Truck	Sometimes	Rarely	Pit Latrine	Primary	Secondary	Regular	Never	Wealthy	Yes	No	Positive	Positive	Positive	Positive	Ascaris lumbricoides			Al-Wahda School	Jahaf	18/06/25	Team B	0	0	0	0	None
STU_0917	11	Female	1.1	16.5	13.6	Underweight	15.2	2.2	2.62	404	83.5	33.6	Non-Anemic	10	Urban	Public Network	Always	Always	Pit Latrine	Illiterate	Primary	Irregular	Sometimes	Poor	Yes	No	Positive	Positive	Positive	Positive	Ascaris lumbricoides			Al-Amal School	Damt	28/10/25	Team C	1	1	0	2	Medium
STU_0918	15	Female	1.18	22.4	16.1	Underweight	12.4	7.1	5.58	162	93.8	25.6	Non-Anemic	10	Rural	Public Network	Always	Rarely	Pit Latrine	Illiterate	Secondary	Irregular	Always	Wealthy	No	No	Positive	Positive	Positive	Positive	Entamoeba histolytica			Al-Amal School	Qa'tabah	22/05/25	Team A	0	0	0	0	None
STU_0919	11	Male	1.28	17.2	10.5	Underweight	8.5	15.8	5.29	222	81.8	28.9	Anemic	4	Urban	Public Network	Always	Rarely	Flush	Illiterate	Primary	Irregular	Always	Wealthy	Yes	Yes				Negative				Al-Noor School	Al-Husain	15/10/25	Team A	0	0	0	0	None
STU_0920	10	Female	1.04	33.5	31	Overweight	15.7	15.2	3.89	441	90.9	25.6	Non-Anemic	5	Urban	Public Network	Rarely	Sometimes	Flush	Illiterate	Primary	Regular	Never	Poor	Yes	No				Negative				Al-Noor School	Qa'tabah	20/05/25	Team A	1	1	0	2	Medium
STU_0921	7	Female	1.32	20.9	12	Underweight	8.5	14.7	4.17	267	67.1	24.7	Anemic	2	Rural	Water Truck	Sometimes	Rarely	Pit Latrine	Primary	Secondary	Irregular	Sometimes	Middle	No	No	Positive	Positive	Positive	Positive	Ascaris lumbricoides			Al-Wahda School	Al-Dhalea	18/08/25	Team C	0	0	0	0	None
STU_0922	13	Male	1.02	12.2	11.7	Underweight	15.3	4.8	4.33	316	95.4	25.4	Non-Anemic	6	Urban	Well	Rarely	Rarely	Flush	University	Illiterate	Regular	Sometimes	Poor	Yes	No	Positive	Positive	Positive	Positive	Entamoeba histolytica	Yes	Giardia lamblia	Al-Wahda School	Al-Dhalea	24/04/25	Team C	1	1	0	2	Medium
STU_0923	13	Male	1.15	13.3	10.1	Underweight	12.1	15	3.5	539	74.7	25.4	Non-Anemic	12	Urban	Water Truck	Always	Always	Pit Latrine	University	Secondary	Irregular	Sometimes	Poor	No	No	Positive	Positive	Positive	Positive	Entamoeba histolytica	Yes	Entamoeba histolytica	Al-Amal School	Qa'tabah	26/04/25	Team A	1	1	0	2	Medium
STU_0924	6	Female	1.27	34	21.1	Normal	8.7	10.8	3.25	106	74.2	30	Anemic	6	Urban	Well	Rarely	Always	Flush	Secondary	University	Irregular	Always	Middle	No	No	Positive	Positive	Positive	Positive	Ascaris lumbricoides			Al-Amal School	Qa'tabah	24/10/25	Team C	0	0	0	0	None
STU_0925	7	Female	1.1	25.9	21.4	Normal	12.7	2.2	2.53	400	101.5	30.8	Non-Anemic	13	Urban	Water Truck	Sometimes	Rarely	Pit Latrine	Illiterate	Primary	Regular	Always	Poor	Yes	No				Negative				Al-Wahda School	Jahaf	25/09/25	Team C	1	1	0	2	Medium
STU_0926	9	Male	1.26	24.4	15.4	Underweight	14.4	9.7	3.25	445	87.9	22.5	Non-Anemic	13	Urban	Well	Sometimes	Always	Flush	Illiterate	University	Regular	Always	Poor	Yes	No				Negative				Al-Noor School	Juban	26/04/25	Team C	1	1	0	2	Medium
STU_0927	11	Male	1.01	19.9	19.5	Normal	14.3	15.5	3.74	504	97.4	31.5	Non-Anemic	4	Urban	Public Network	Rarely	Always	Pit Latrine	University	University	Regular	Never	Middle	No	Yes	Positive	Positive	Positive	Positive	Hookworm			Al-Amal School	Qa'tabah	16/08/25	Team A	0	0	0	0	None
STU_0928	7	Female	1.15	15.3	11.6	Underweight	13.8	7.6	5.53	106	80.9	33.9	Non-Anemic	13	Rural	Public Network	Always	Sometimes	Flush	Primary	University	Irregular	Sometimes	Middle	Yes	Yes				Negative				Al-Wahda School	Al-Husain	16/10/25	Team A	0	0	0	0	None
STU_0929	14	Male	1.01	13.1	12.8	Underweight	13.6	12.4	5.19	526	70	28.3	Non-Anemic	11	Rural	Well	Sometimes	Sometimes	Pit Latrine	University	Primary	Regular	Always	Middle	No	Yes	Positive	Positive	Positive	Positive	Hookworm			Al-Amal School	Qa'tabah	25/10/25	Team B	0	0	0	0	None
STU_0930	11	Female	1.16	22.1	16.4	Underweight	12.4	13.7	4.86	94	79.9	29.1	Non-Anemic	11	Urban	Well	Always	Sometimes	Pit Latrine	Illiterate	Secondary	Regular	Always	Poor	No	No	Positive	Positive	Positive	Positive	Giardia lamblia			Al-Wahda School	Al-Husain	20/06/25	Team C	1	1	0	2	Medium
STU_0931	14	Male	1.03	29	27.3	Overweight	15.7	8.3	5.38	449	89.3	21.9	Non-Anemic	10	Rural	Water Truck	Always	Sometimes	Flush	Secondary	Illiterate	Regular	Sometimes	Middle	Yes	No				Negative				Al-Wahda School	Juban	26/10/25	Team B	0	0	0	0	None
STU_0932	15	Female	1.29	12	7.2	Underweight	14.1	2.7	3.37	220	70.3	36.7	Non-Anemic	12	Rural	Water Truck	Sometimes	Sometimes	Flush	Illiterate	Illiterate	Regular	Always	Poor	No	No				Negative				Al-Wahda School	Al-Shaib	25/05/25	Team B	0	1	1	2	Medium
STU_0933	13	Male	1.36	27.7	15	Underweight	7.7	10.5	5.99	195	68	21.5	Anemic	12	Urban	Water Truck	Sometimes	Sometimes	Pit Latrine	Illiterate	Secondary	Regular	Always	Poor	No	No				Negative				Al-Wahda School	Al-Dhalea	26/06/25	Team A	1	1	0	2	Medium
STU_0934	8	Male	1.34	12.2	6.8	Underweight	8.3	7.8	5.21	200	79	31.3	Anemic	8	Urban	Water Truck	Sometimes	Sometimes	Flush	Secondary	Primary	Irregular	Always	Poor	Yes	Yes	Positive	Positive	Positive	Positive	Ascaris lumbricoides			Al-Noor School	Al-Dhalea	22/09/25	Team A	1	1	0	2	Medium
STU_0935	6	Female	1.4	14.1	7.2	Underweight	9	14.7	5.53	106	83.3	36.8	Anemic	4	Urban	Water Truck	Always	Sometimes	Flush	Primary	Secondary	Regular	Never	Poor	No	No				Negative				Al-Wahda School	Al-Hasha	27/04/25	Team C	1	1	0	2	Medium
STU_0936	10	Male	1.37	23.9	12.7	Underweight	9.6	15.2	3.09	328	69.7	23.6	Anemic	10	Urban	Water Truck	Sometimes	Rarely	Pit Latrine	Primary	Primary	Regular	Sometimes	Poor	No	Yes				Negative				Al-Noor School	Jahaf	29/05/25	Team A	1	1	0	2	Medium
STU_0937	15	Male	1.06	32	28.5	Overweight	10.1	14.4	4.63	143	61.2	30.1	Anemic	7	Urban	Public Network	Rarely	Sometimes	Flush	Secondary	Illiterate	Regular	Always	Poor	Yes	Yes	Positive	Positive	Positive	Positive	Ascaris lumbricoides			Al-Wahda School	Qa'tabah	15/09/25	Team A	1	1	0	2	Medium
STU_0938	13	Female	1.19	32.3	22.8	Normal	11.2	7.1	4.15	414	70.5	37.8	Anemic	4	Rural	Water Truck	Sometimes	Rarely	Flush	Illiterate	Primary	Irregular	Sometimes	Wealthy	Yes	No				Negative				Al-Wahda School	Damt	25/07/25	Team B	0	0	0	0	None
STU_0939	9	Male	1.2	29.5	20.5	Normal	9.4	11.6	5.62	467	86.5	30.1	Anemic	2	Urban	Public Network	Sometimes	Sometimes	Flush	Illiterate	University	Irregular	Never	Poor	No	Yes				Negative				Al-Noor School	Al-Azariq	24/06/25	Team C	1	1	0	2	Medium
STU_0940	12	Male	1.33	26.7	15.1	Underweight	10	3.8	2.72	363	102.8	18.4	Anemic	2	Rural	Well	Rarely	Rarely	Flush	Illiterate	Primary	Regular	Always	Middle	Yes	Yes	Positive	Positive	Positive	Positive	Hookworm			Al-Wahda School	Al-Husain	30/04/25	Team C	0	0	0	0	None
STU_0941	12	Female	1.35	13.4	7.4	Underweight	7.7	13.3	3.01	200	87.8	31.4	Anemic	13	Rural	Water Truck	Sometimes	Sometimes	Flush	Primary	Secondary	Irregular	Sometimes	Poor	No	Yes	Positive	Positive	Positive	Positive	Ascaris lumbricoides			Al-Noor School	Al-Dhalea	28/08/25	Team B	0	1	1	2	Medium
STU_0942	8	Male	0.95	26	28.8	Overweight	13.3	12.5	5.87	240	96.9	20.6	Non-Anemic	9	Urban	Water Truck	Sometimes	Always	Pit Latrine	Illiterate	Illiterate	Irregular	Sometimes	Middle	Yes	No	Positive	Positive	Positive	Positive	Ascaris lumbricoides			Al-Amal School	Al-Shaib	15/09/25	Team C	0	0	0	0	None
STU_0943	12	Female	1.32	14.7	8.4	Underweight	12	6.4	2.79	245	90.2	18.9	Non-Anemic	4	Urban	Public Network	Sometimes	Rarely	Flush	Illiterate	Primary	Irregular	Sometimes	Wealthy	Yes	No	Positive	Positive	Positive	Positive	Entamoeba histolytica			Al-Wahda School	Juban	16/04/25	Team A	0	0	0	0	None
STU_0944	5	Female	1.25	21.4	13.7	Underweight	13.5	6.1	4.96	355	71.1	24.5	Non-Anemic	11	Rural	Water Truck	Always	Rarely	Pit Latrine	Primary	Secondary	Regular	Always	Poor	No	Yes				Negative				Al-Noor School	Al-Dhalea	17/06/25	Team B	0	1	1	2	Medium
STU_0945	12	Female	1.24	32.6	21.2	Normal	8.5	13	4.79	108	92.9	31.9	Anemic	13	Urban	Public Network	Rarely	Sometimes	Flush	Illiterate	University	Irregular	Never	Poor	Yes	No				Negative				Al-Wahda School	Jahaf	27/09/25	Team A	1	1	0	2	Medium
STU_0946	5	Male	0.96	18.4	20	Normal	8.4	11.1	4.84	546	95.8	30.1	Anemic	9	Rural	Water Truck	Sometimes	Rarely	Pit Latrine	Secondary	Primary	Regular	Sometimes	Poor	Yes	No				Negative				Al-Noor School	Al-Dhalea	22/08/25	Team C	0	1	1	2	Medium
STU_0947	5	Male	1.37	14.5	7.7	Underweight	10.7	2.4	3.83	186	104.8	29.1	Anemic	2	Urban	Well	Sometimes	Sometimes	Flush	Primary	Primary	Regular	Always	Poor	No	No	Positive	Positive	Positive	Positive	Entamoeba histolytica			Al-Wahda School	Qa'tabah	20/05/25	Team B	1	1	0	2	Medium
STU_0948	14	Male	1.11	15.7	12.7	Underweight	13.9	8.3	5.81	195	83.7	23.7	Non-Anemic	7	Urban	Water Truck	Always	Rarely	Flush	Primary	Illiterate	Regular	Always	Poor	Yes	No				Negative				Al-Wahda School	Al-Hasha	18/06/25	Team A	1	1	0	2	Medium
STU_0949	11	Male	1.35	17.2	9.4	Underweight	10.9	2.6	4.74	233	62.3	19.1	Anemic	11	Urban	Public Network	Sometimes	Rarely	Flush	Secondary	Illiterate	Regular	Always	Poor	Yes	No	Positive	Positive	Positive	Positive	Giardia lamblia			Al-Wahda School	Al-Husain	19/09/25	Team B	1	1	0	2	Medium
STU_0950	11	Female	1.08	29.4	25.2	Overweight	15.1	15.2	3.75	105	96.5	33.4	Non-Anemic	10	Urban	Well	Sometimes	Rarely	Pit Latrine	Primary	Illiterate	Regular	Sometimes	Middle	No	No				Negative				Al-Amal School	Al-Husain	30/07/25	Team C	0	0	0	0	None
STU_0951	7	Female	1.33	27.9	15.8	Underweight	13.9	5.4	4.35	258	101.2	21.5	Non-Anemic	8	Rural	Water Truck	Always	Always	Flush	Illiterate	Illiterate	Regular	Sometimes	Middle	No	No	Positive	Positive	Positive	Positive	Ascaris lumbricoides			Al-Noor School	Damt	19/09/25	Team A	0	0	0	0	None
STU_0952	6	Female	1.06	19	16.9	Underweight	14.2	7.2	5.66	137	96	19.9	Non-Anemic	11	Urban	Water Truck	Sometimes	Sometimes	Flush	University	Secondary	Irregular	Always	Poor	No	No				Negative				Al-Noor School	Al-Dhalea	17/05/25	Team A	1	1	0	2	Medium
STU_0953	11	Male	1.35	24.7	13.6	Underweight	15.9	14.3	5.52	389	63.4	19.5	Non-Anemic	2	Urban	Well	Always	Sometimes	Flush	Primary	Illiterate	Irregular	Never	Wealthy	No	No				Negative				Al-Amal School	Al-Azariq	23/09/25	Team C	0	0	0	0	None
STU_0954	6	Male	1.06	23.2	20.6	Normal	7.6	15.6	3.94	212	82.2	33.5	Anemic	7	Urban	Well	Sometimes	Always	Pit Latrine	Primary	Illiterate	Regular	Sometimes	Poor	No	No				Negative				Al-Wahda School	Al-Shaib	18/06/25	Team C	1	1	0	2	Medium
STU_0955	13	Female	1.23	29	19.2	Normal	13.3	10.6	3.19	358	85.7	29	Non-Anemic	5	Rural	Water Truck	Sometimes	Always	Pit Latrine	Illiterate	Illiterate	Irregular	Always	Poor	Yes	No				Negative				Al-Amal School	Al-Shaib	23/09/25	Team C	0	1	1	2	Medium
STU_0956	14	Male	1.4	23.4	11.9	Underweight	14.1	11.4	4.3	486	91.6	35.4	Non-Anemic	3	Rural	Well	Rarely	Sometimes	Flush	Illiterate	University	Irregular	Sometimes	Middle	No	No				Negative				Al-Amal School	Juban	17/04/25	Team B	0	0	0	0	None
STU_0957	6	Male	1.34	22.4	12.5	Underweight	10.2	15	5.35	489	76.3	34.9	Anemic	13	Rural	Public Network	Sometimes	Always	Flush	University	Primary	Regular	Sometimes	Poor	No	No				Negative				Al-Noor School	Juban	27/06/25	Team A	0	1	1	2	Medium
STU_0958	9	Male	1.21	28.7	19.6	Normal	11.8	4.8	3.61	250	67	35.5	Non-Anemic	5	Rural	Well	Rarely	Sometimes	Flush	Illiterate	Illiterate	Regular	Always	Poor	No	No	Positive	Positive	Positive	Positive	Entamoeba histolytica			Al-Noor School	Al-Dhalea	30/09/25	Team B	0	1	1	2	Medium
STU_0959	7	Female	1.13	26	20.4	Normal	8.8	15	4.07	146	68	24	Anemic	10	Urban	Well	Sometimes	Sometimes	Flush	Secondary	Secondary	Irregular	Always	Wealthy	No	Yes				Negative				Al-Wahda School	Al-Husain	24/07/25	Team A	0	0	0	0	None
STU_0960	14	Female	0.97	15.6	16.6	Underweight	14	13.7	5.04	312	85.2	29.8	Non-Anemic	5	Urban	Well	Rarely	Rarely	Flush	Illiterate	Illiterate	Regular	Sometimes	Poor	No	No				Negative				Al-Amal School	Juban	30/08/25	Team C	1	1	0	2	Medium
STU_0961	15	Male	1.18	29	20.8	Normal	15.7	11.6	3.33	505	92	31.1	Non-Anemic	14	Urban	Water Truck	Always	Sometimes	Flush	Secondary	Illiterate	Regular	Sometimes	Middle	Yes	No	Positive	Positive	Positive	Positive	Giardia lamblia			Al-Wahda School	Al-Hasha	29/06/25	Team C	0	0	0	0	None
STU_0962	6	Male	0.98	29.2	30.4	Overweight	13.5	14.9	4.9	380	81.4	18.7	Non-Anemic	2	Urban	Water Truck	Sometimes	Rarely	Flush	Primary	University	Regular	Sometimes	Middle	Yes	No				Negative				Al-Noor School	Jahaf	21/09/25	Team A	0	0	0	0	None
STU_0963	9	Female	1.38	19.4	10.2	Underweight	15.3	5.3	4.53	523	75.6	36.7	Non-Anemic	2	Rural	Water Truck	Always	Always	Pit Latrine	Illiterate	University	Regular	Never	Middle	No	No	Positive	Positive	Positive	Positive	Hookworm			Al-Noor School	Qa'tabah	24/07/25	Team A	0	0	0	0	None
STU_0964	8	Male	1.31	16.7	9.7	Underweight	8.7	4.9	2.65	396	67.2	31.7	Anemic	13	Urban	Well	Always	Sometimes	Pit Latrine	Illiterate	Primary	Irregular	Sometimes	Middle	No	Yes				Negative				Al-Wahda School	Al-Azariq	19/07/25	Team C	0	0	0	0	None
STU_0965	7	Female	1.22	27.3	18.3	Underweight	14.9	6.8	3.76	504	103.4	35.8	Non-Anemic	10	Urban	Water Truck	Sometimes	Always	Flush	Illiterate	Primary	Regular	Always	Middle	No	No				Negative				Al-Noor School	Al-Azariq	25/05/25	Team B	0	0	0	0	None
STU_0966	7	Male	1.34	18.4	10.2	Underweight	13.7	12.2	5.96	502	94	27.2	Non-Anemic	7	Urban	Water Truck	Always	Sometimes	Pit Latrine	Illiterate	Secondary	Regular	Sometimes	Middle	Yes	No	Positive	Positive	Positive	Positive	Entamoeba histolytica			Al-Wahda School	Al-Husain	23/05/25	Team A	0	0	0	0	None
STU_0967	11	Male	1.19	31.1	22	Normal	13.8	6.7	3.34	226	94.9	28.6	Non-Anemic	6	Rural	Water Truck	Always	Sometimes	Flush	Primary	Secondary	Regular	Never	Wealthy	No	No	Positive	Positive	Positive	Positive	Entamoeba histolytica			Al-Amal School	Al-Shaib	16/05/25	Team B	0	0	0	0	None
STU_0968	10	Male	1.13	13.2	10.3	Underweight	8.7	15.5	2.84	479	104.8	29.9	Anemic	2	Urban	Well	Rarely	Always	Pit Latrine	Primary	University	Regular	Always	Poor	Yes	No				Negative				Al-Wahda School	Al-Dhalea	25/06/25	Team B	1	1	0	2	Medium
STU_0969	5	Female	1.26	33.9	21.4	Normal	16	6.1	4.83	306	83.7	30.4	Non-Anemic	12	Urban	Public Network	Sometimes	Sometimes	Flush	Primary	Primary	Irregular	Always	Middle	Yes	No				Negative				Al-Noor School	Al-Azariq	30/05/25	Team C	0	0	0	0	None
STU_0970	11	Male	1.32	28.7	16.5	Underweight	11.7	12.7	5.48	493	63.9	32.1	Non-Anemic	6	Rural	Water Truck	Sometimes	Always	Flush	Secondary	Illiterate	Regular	Always	Poor	No	No				Negative				Al-Wahda School	Al-Shaib	22/09/25	Team A	0	1	1	2	Medium
STU_0971	11	Female	1.09	25.5	21.5	Normal	12.1	14.6	4.8	428	96.5	22.8	Non-Anemic	12	Rural	Well	Always	Always	Pit Latrine	Illiterate	Illiterate	Regular	Sometimes	Poor	No	No				Negative				Al-Wahda School	Jahaf	26/04/25	Team A	0	1	1	2	Medium
STU_0972	15	Female	1.25	16.5	10.6	Underweight	15.7	2.6	3.96	547	76.6	28.7	Non-Anemic	13	Rural	Well	Always	Sometimes	Flush	Primary	Secondary	Regular	Sometimes	Poor	Yes	No	Positive	Positive	Positive	Positive	Entamoeba histolytica	Yes	Hookworm	Al-Noor School	Al-Dhalea	16/10/25	Team B	0	1	1	2	Medium
STU_0973	7	Male	0.99	21.2	21.6	Normal	9	12.1	2.68	209	65.5	26.7	Anemic	9	Rural	Water Truck	Sometimes	Sometimes	Pit Latrine	University	Primary	Irregular	Never	Middle	Yes	No	Positive	Positive	Positive	Positive	Entamoeba histolytica			Al-Noor School	Al-Husain	28/04/25	Team C	0	0	0	0	None
STU_0974	6	Male	0.99	16.2	16.5	Underweight	10.2	2.1	5.36	548	86.9	22.6	Anemic	4	Rural	Water Truck	Sometimes	Always	Pit Latrine	University	Illiterate	Irregular	Never	Middle	No	No	Positive	Positive	Positive	Positive	Entamoeba histolytica			Al-Wahda School	Al-Shaib	28/04/25	Team C	0	0	0	0	None
STU_0975	13	Female	1.28	19.6	12	Underweight	12.6	12.9	4.52	94	74.3	28.4	Non-Anemic	11	Urban	Water Truck	Always	Sometimes	Flush	Illiterate	Illiterate	Regular	Never	Poor	No	Yes				Negative				Al-Amal School	Al-Dhalea	27/10/25	Team B	1	1	0	2	Medium
STU_0976	6	Female	1.11	17.7	14.4	Underweight	15.5	5.8	5.68	126	103.3	36.2	Non-Anemic	13	Rural	Well	Sometimes	Always	Pit Latrine	Illiterate	Secondary	Regular	Always	Poor	No	No				Negative				Al-Wahda School	Juban	24/06/25	Team C	0	1	1	2	Medium
STU_0977	15	Male	0.99	15.6	15.9	Underweight	11.5	12.2	4.35	420	78.1	19.6	Anemic	8	Urban	Water Truck	Sometimes	Sometimes	Pit Latrine	Primary	Primary	Irregular	Always	Poor	No	No				Negative				Al-Wahda School	Juban	23/08/25	Team C	1	1	0	2	Medium
STU_0978	9	Female	1.11	12.5	10.1	Underweight	10.3	9.3	5.69	520	78	34	Anemic	2	Urban	Well	Sometimes	Sometimes	Flush	Secondary	Secondary	Irregular	Sometimes	Middle	No	No	Positive	Positive	Positive	Positive	Entamoeba histolytica	Yes	Giardia lamblia	Al-Wahda School	Al-Hasha	29/05/25	Team C	0	0	0	0	None
STU_0979	15	Female	1.21	14.3	9.8	Underweight	10.3	15.5	3.7	379	105	24.2	Anemic	6	Urban	Public Network	Always	Sometimes	Flush	Primary	Illiterate	Regular	Sometimes	Wealthy	No	No				Negative				Al-Amal School	Al-Azariq	28/10/25	Team C	0	0	0	0	None
STU_0980	6	Female	1.18	17.4	12.5	Underweight	10	7.9	5.19	353	89.6	18.2	Anemic	7	Rural	Water Truck	Always	Rarely	Pit Latrine	Primary	Illiterate	Regular	Sometimes	Poor	Yes	No				Negative				Al-Amal School	Al-Hasha	26/08/25	Team A	0	1	1	2	Medium
STU_0981	5	Female	1.01	21.2	20.8	Normal	15.7	15.7	4.21	512	78.4	22.9	Non-Anemic	6	Urban	Water Truck	Rarely	Sometimes	Pit Latrine	Illiterate	Primary	Regular	Sometimes	Poor	No	No				Negative				Al-Noor School	Al-Shaib	27/07/25	Team C	1	1	0	2	Medium
STU_0982	9	Male	1.11	25.5	20.7	Normal	12.4	15.1	4.5	255	98.1	23.2	Non-Anemic	9	Rural	Water Truck	Sometimes	Always	Flush	Illiterate	University	Regular	Never	Poor	No	No	Positive	Positive	Positive	Positive	Hymenolepis nana			Al-Amal School	Al-Hasha	16/07/25	Team A	0	1	1	2	Medium
STU_0983	9	Female	1.32	28.3	16.2	Underweight	13.1	5.3	5.76	537	91.1	22.6	Non-Anemic	3	Rural	Water Truck	Sometimes	Sometimes	Flush	Primary	Secondary	Regular	Always	Poor	No	Yes	Positive	Positive	Positive	Positive	Entamoeba histolytica			Al-Noor School	Juban	25/05/25	Team C	0	1	1	2	Medium
STU_0984	15	Male	1.42	28.5	14.1	Underweight	10.7	8.5	3.62	156	84.7	30	Anemic	11	Urban	Well	Sometimes	Always	Pit Latrine	Primary	Primary	Irregular	Always	Poor	No	No				Negative				Al-Wahda School	Al-Hasha	27/06/25	Team B	1	1	0	2	Medium
STU_0985	7	Female	1.39	22.1	11.4	Underweight	13.6	9.9	3.4	270	75.5	32.3	Non-Anemic	12	Urban	Public Network	Sometimes	Always	Flush	Primary	Illiterate	Regular	Always	Middle	Yes	No				Negative				Al-Amal School	Qa'tabah	18/07/25	Team C	0	0	0	0	None
STU_0986	8	Female	0.98	29.4	30.6	Overweight	12.6	4.2	5.32	134	91.1	19.1	Non-Anemic	13	Rural	Well	Rarely	Sometimes	Flush	University	Primary	Regular	Always	Middle	No	No	Positive	Positive	Positive	Positive	Giardia lamblia			Al-Amal School	Al-Azariq	21/10/25	Team C	0	0	0	0	None
STU_0987	13	Female	0.98	28.1	29.3	Overweight	9.9	10.9	4.72	125	92	19.1	Anemic	7	Urban	Water Truck	Rarely	Rarely	Pit Latrine	Illiterate	Illiterate	Regular	Sometimes	Middle	Yes	Yes				Negative				Al-Wahda School	Al-Azariq	26/10/25	Team A	0	0	0	0	None
STU_0988	13	Female	1.41	24.2	12.2	Underweight	11.5	12.9	2.8	423	70.7	37.6	Anemic	9	Rural	Water Truck	Sometimes	Sometimes	Flush	Illiterate	Primary	Regular	Always	Middle	Yes	No	Positive	Positive	Positive	Positive	Entamoeba histolytica			Al-Noor School	Al-Azariq	18/05/25	Team A	0	0	0	0	None
STU_0989	5	Male	1.28	13.5	8.2	Underweight	14.8	14	5.11	507	83.4	31.4	Non-Anemic	5	Urban	Public Network	Rarely	Rarely	Flush	Illiterate	Illiterate	Irregular	Always	Poor	No	No				Negative				Al-Noor School	Al-Dhalea	24/06/25	Team A	1	1	0	2	Medium
STU_0990	8	Male	1.36	28.5	15.4	Underweight	14.6	9.4	3.91	317	61.1	21.2	Non-Anemic	3	Rural	Well	Sometimes	Always	Pit Latrine	Primary	Primary	Regular	Never	Poor	No	No				Negative				Al-Wahda School	Jahaf	15/05/25	Team A	0	1	1	2	Medium
STU_0991	6	Female	1.42	33.1	16.4	Underweight	11.9	13.1	2.59	192	103.3	18.8	Non-Anemic	13	Urban	Public Network	Always	Sometimes	Pit Latrine	Illiterate	University	Irregular	Always	Poor	No	No	Positive	Positive	Positive	Positive	Hymenolepis nana			Al-Noor School	Al-Shaib	15/07/25	Team C	1	1	0	2	Medium
STU_0992	11	Female	1.42	25.4	12.6	Underweight	11.6	3	3.27	376	103.3	36.9	Non-Anemic	4	Urban	Water Truck	Sometimes	Sometimes	Flush	Primary	Secondary	Regular	Sometimes	Poor	No	No				Negative				Al-Wahda School	Qa'tabah	23/08/25	Team C	1	1	0	2	Medium
STU_0993	11	Female	1.09	29.5	24.8	Normal	10.8	7.9	2.82	303	65.1	29.8	Anemic	2	Urban	Public Network	Sometimes	Sometimes	Flush	Primary	Secondary	Irregular	Never	Poor	No	No				Negative				Al-Noor School	Al-Hasha	17/09/25	Team C	1	1	0	2	Medium
STU_0994	11	Female	1.2	27.1	18.8	Normal	12.5	11	3.77	493	79.4	36	Non-Anemic	8	Urban	Water Truck	Always	Rarely	Flush	Secondary	Secondary	Regular	Sometimes	Poor	No	No	Positive	Positive	Positive	Positive	Giardia lamblia			Al-Noor School	Juban	30/06/25	Team C	1	1	0	2	Medium
STU_0995	12	Female	1.26	33	20.8	Normal	14.4	13.6	2.79	481	91.2	27.3	Non-Anemic	12	Rural	Public Network	Sometimes	Always	Pit Latrine	Primary	Illiterate	Regular	Never	Wealthy	No	No	Positive	Positive	Positive	Positive	Entamoeba histolytica			Al-Amal School	Al-Azariq	24/09/25	Team C	0	0	0	0	None
STU_0996	14	Male	1.15	13.3	10.1	Underweight	8.9	7.7	2.63	498	87	32.9	Anemic	9	Urban	Well	Sometimes	Rarely	Pit Latrine	Primary	Illiterate	Regular	Sometimes	Poor	No	No	Positive	Positive	Positive	Positive	Entamoeba histolytica			Al-Noor School	Damt	22/04/25	Team C	1	1	0	2	Medium
STU_0997	15	Female	1.14	19.8	15.2	Underweight	11.9	15.1	2.62	495	98	37.1	Anemic	10	Urban	Water Truck	Sometimes	Sometimes	Pit Latrine	Illiterate	Primary	Regular	Sometimes	Wealthy	No	No				Negative				Al-Noor School	Al-Shaib	17/04/25	Team A	0	0	0	0	None
STU_0998	9	Male	1.2	13.2	9.2	Underweight	11.3	13.3	5.97	346	92.9	19.9	Anemic	6	Rural	Water Truck	Always	Always	Flush	Primary	Illiterate	Regular	Sometimes	Poor	No	Yes	Positive	Positive	Positive	Positive	Giardia lamblia	Yes	Hymenolepis nana	Al-Noor School	Al-Dhalea	27/05/25	Team B	0	1	1	2	Medium
STU_0999	14	Male	1.22	21.8	14.6	Underweight	10.7	12.2	4.26	90	98.5	22.7	Anemic	4	Rural	Water Truck	Always	Sometimes	Pit Latrine	Secondary	Illiterate	Regular	Always	Middle	No	Yes	Positive	Positive	Positive	Positive	Giardia lamblia			Al-Amal School	Al-Shaib	18/04/25	Team B	0	0	0	0	None
STU_1000	14	Male	1.02	24.1	23.2	Normal	12.3	7.3	3.55	93	82.5	30.4	Non-Anemic	6	Urban	Public Network	Sometimes	Always	Pit Latrine	Primary	University	Irregular	Never	Middle	No	No	Positive	Positive	Positive	Positive	Entamoeba histolytica			Al-Noor School	Al-Shaib	18/08/25	Team B	0	0	0	0	None
STU_1001	11	Female	1.39	23.9	12.4	Underweight	10.6	14.9	4.43	119	96.6	27.4	Anemic	6	Rural	Water Truck	Rarely	Always	Flush	Primary	Primary	Irregular	Sometimes	Poor	Yes	No	Positive	Positive	Positive	Positive	Ascaris lumbricoides	Yes	Ascaris lumbricoides	Al-Amal School	Al-Husain	27/08/25	Team B	0	1	1	2	Medium
STU_1002	5	Female	1.21	16.3	11.1	Underweight	14.6	11.4	4.8	320	100.6	25.2	Non-Anemic	10	Rural	Public Network	Always	Always	Flush	Illiterate	Illiterate	Irregular	Always	Middle	Yes	Yes				Negative				Al-Wahda School	Al-Husain	29/05/25	Team A	0	0	0	0	None
STU_1003	14	Male	0.97	25.5	27.1	Overweight	14.9	12.1	5.54	445	76.3	33.9	Non-Anemic	12	Rural	Water Truck	Sometimes	Sometimes	Pit Latrine	Primary	University	Regular	Sometimes	Poor	No	No				Negative				Al-Noor School	Al-Husain	28/05/25	Team C	0	1	1	2	Medium
STU_1004	8	Male	1.14	31	23.9	Normal	14.8	4.2	3.48	233	78.5	36.6	Non-Anemic	5	Rural	Well	Always	Rarely	Flush	Illiterate	Illiterate	Irregular	Never	Poor	No	Yes				Negative				Al-Noor School	Qa'tabah	18/04/25	Team B	0	1	1	2	Medium
STU_1005	12	Female	1.1	28.6	23.6	Normal	12.5	2.5	4.77	217	76	19.1	Non-Anemic	6	Rural	Water Truck	Sometimes	Rarely	Pit Latrine	Primary	Secondary	Regular	Sometimes	Middle	Yes	No	Positive	Positive	Positive	Positive	Entamoeba histolytica			Al-Noor School	Al-Hasha	29/07/25	Team C	0	0	0	0	None
STU_1006	11	Female	1.03	12.4	11.7	Underweight	7.9	12.4	4.69	471	72	29.9	Anemic	6	Rural	Water Truck	Sometimes	Sometimes	Pit Latrine	Primary	Illiterate	Irregular	Always	Middle	No	No				Negative				Al-Wahda School	Al-Hasha	30/10/25	Team B	0	0	0	0	None
STU_1007	13	Female	1.26	21.1	13.3	Underweight	9.6	2.4	5.55	87	70.5	32.3	Anemic	5	Urban	Well	Sometimes	Always	Flush	Primary	University	Irregular	Always	Poor	No	No				Negative				Al-Amal School	Damt	20/04/25	Team A	1	1	0	2	Medium
STU_1008	5	Female	1.29	29.1	17.5	Underweight	15.7	9.5	4.55	477	81.6	37.9	Non-Anemic	5	Urban	Well	Rarely	Always	Flush	Illiterate	University	Irregular	Always	Poor	No	No	Positive	Positive	Positive	Positive	Entamoeba histolytica			Al-Amal School	Al-Shaib	21/08/25	Team A	1	1	0	2	Medium
STU_1009	12	Female	1.1	19.7	16.3	Underweight	10.8	13.4	2.67	209	94.2	35.6	Anemic	2	Rural	Water Truck	Rarely	Always	Pit Latrine	Illiterate	Primary	Irregular	Sometimes	Wealthy	Yes	Yes				Negative				Al-Wahda School	Juban	20/09/25	Team B	0	0	0	0	None
STU_1010	5	Female	1.2	14.6	10.1	Underweight	8.1	15.4	5.45	336	92.1	23.7	Anemic	6	Rural	Water Truck	Sometimes	Rarely	Pit Latrine	Secondary	Illiterate	Regular	Never	Wealthy	No	No	Positive	Positive	Positive	Positive	Entamoeba histolytica			Al-Amal School	Damt	18/08/25	Team B	0	0	0	0	None
STU_1011	10	Female	0.97	30.2	32.1	Overweight	15.5	5.4	3.11	418	72.4	28.6	Non-Anemic	12	Urban	Well	Rarely	Sometimes	Pit Latrine	Secondary	Primary	Irregular	Sometimes	Poor	No	No				Negative				Al-Wahda School	Al-Dhalea	17/09/25	Team C	1	1	0	2	Medium
STU_1012	12	Male	1.25	30.3	19.4	Normal	7.8	13.8	3.41	81	89.7	29.7	Anemic	7	Rural	Public Network	Sometimes	Sometimes	Flush	Illiterate	Primary	Regular	Sometimes	Wealthy	Yes	No				Negative				Al-Wahda School	Al-Shaib	30/08/25	Team B	0	0	0	0	None
STU_1013	9	Female	1	20.7	20.7	Normal	9.3	4.6	4.75	181	62.1	26.1	Anemic	4	Urban	Public Network	Rarely	Always	Flush	University	Illiterate	Regular	Always	Poor	No	No	Positive	Positive	Positive	Positive	Entamoeba histolytica			Al-Noor School	Al-Hasha	22/04/25	Team A	1	1	0	2	Medium
STU_1014	13	Male	1.35	21.6	11.9	Underweight	13.7	10.4	4.81	169	81.9	23.4	Non-Anemic	12	Urban	Water Truck	Rarely	Sometimes	Pit Latrine	University	University	Regular	Sometimes	Poor	No	No	Positive	Positive	Positive	Positive	Hookworm	Yes	Entamoeba histolytica	Al-Noor School	Jahaf	19/08/25	Team C	1	1	0	2	Medium
STU_1015	14	Female	1.09	28.6	24.1	Normal	7.9	15.7	2.98	349	97.2	32.9	Anemic	8	Urban	Well	Sometimes	Always	Pit Latrine	Primary	Illiterate	Regular	Never	Poor	Yes	No	Positive	Positive	Positive	Positive	Entamoeba histolytica			Al-Noor School	Juban	30/05/25	Team A	1	1	0	2	Medium
STU_1016	14	Male	0.99	24.1	24.6	Normal	9.6	2.2	5.53	343	97.5	26.8	Anemic	9	Urban	Water Truck	Always	Rarely	Pit Latrine	Secondary	University	Regular	Never	Middle	Yes	No	Positive	Positive	Positive	Positive	Ascaris lumbricoides			Al-Amal School	Al-Dhalea	23/10/25	Team C	0	0	0	0	None
STU_1017	13	Male	1	12.1	12.1	Underweight	9.7	6.3	5.29	548	66.5	31	Anemic	9	Rural	Water Truck	Always	Sometimes	Pit Latrine	Secondary	Illiterate	Regular	Never	Middle	No	No	Positive	Positive	Positive	Positive	Ascaris lumbricoides			Al-Wahda School	Al-Dhalea	28/06/25	Team C	0	0	0	0	None
STU_1018	15	Female	1.22	33.5	22.5	Normal	12.3	14.5	3.22	247	84.9	34.6	Non-Anemic	6	Urban	Water Truck	Rarely	Sometimes	Pit Latrine	Secondary	Secondary	Regular	Always	Poor	Yes	No	Positive	Positive	Positive	Positive	Entamoeba histolytica			Al-Wahda School	Damt	25/07/25	Team B	1	1	0	2	Medium
STU_1019	7	Male	1.32	31.3	18	Underweight	11.5	8.4	2.68	97	82.2	30.2	Non-Anemic	8	Rural	Water Truck	Always	Rarely	Pit Latrine	Primary	Primary	Regular	Sometimes	Wealthy	No	No	Positive	Positive	Positive	Positive	Entamoeba histolytica			Al-Wahda School	Damt	24/10/25	Team C	0	0	0	0	None
STU_1020	14	Female	1.17	23.2	16.9	Underweight	7.6	11.2	4.59	244	78.9	29.6	Anemic	2	Rural	Well	Sometimes	Always	Pit Latrine	Secondary	University	Irregular	Never	Poor	No	Yes	Positive	Positive	Positive	Positive	Entamoeba histolytica	Yes	Entamoeba histolytica	Al-Wahda School	Jahaf	20/08/25	Team C	0	1	1	2	Medium
STU_1021	13	Female	1.01	14.5	14.2	Underweight	12.6	8.7	4.36	411	76.3	33.3	Non-Anemic	14	Urban	Water Truck	Always	Always	Pit Latrine	Secondary	University	Irregular	Sometimes	Poor	Yes	Yes				Negative				Al-Wahda School	Damt	24/04/25	Team A	1	1	0	2	Medium
STU_1022	10	Female	1.06	21.3	19	Normal	15.9	11.9	3.97	381	69.1	18.2	Non-Anemic	9	Urban	Water Truck	Sometimes	Sometimes	Flush	Secondary	Primary	Regular	Always	Poor	No	No	Positive	Positive	Positive	Positive	Ascaris lumbricoides			Al-Amal School	Juban	24/10/25	Team A	1	1	0	2	Medium
STU_1023	12	Male	1.35	31.5	17.3	Underweight	11.3	11.7	2.52	184	72.7	21.8	Anemic	8	Rural	Water Truck	Sometimes	Rarely	Flush	Primary	Illiterate	Regular	Never	Poor	Yes	No				Negative				Al-Noor School	Al-Shaib	27/10/25	Team B	0	1	1	2	Medium
STU_1024	13	Male	1.06	14.8	13.2	Underweight	14.1	6.2	3.27	125	98	32.2	Non-Anemic	11	Rural	Water Truck	Sometimes	Sometimes	Flush	Illiterate	University	Regular	Never	Poor	Yes	No				Negative				Al-Wahda School	Juban	22/07/25	Team A	0	1	1	2	Medium
STU_1025	6	Female	1.39	33.4	17.3	Underweight	9.2	13.4	3.31	97	72.3	36.6	Anemic	10	Rural	Water Truck	Sometimes	Always	Pit Latrine	Primary	Illiterate	Irregular	Never	Poor	Yes	Yes	Positive	Positive	Positive	Positive	Entamoeba histolytica			Al-Amal School	Jahaf	25/05/25	Team A	0	1	1	2	Medium
STU_1026	6	Female	1.03	13	12.3	Underweight	12.3	11.7	2.72	444	94	29	Non-Anemic	2	Urban	Water Truck	Always	Sometimes	Flush	University	Primary	Irregular	Sometimes	Poor	Yes	Yes	Positive	Positive	Positive	Positive	Entamoeba histolytica			Al-Noor School	Al-Husain	17/06/25	Team C	1	1	0	2	Medium
STU_1027	8	Female	1.28	22.6	13.8	Underweight	11.8	11.6	4.64	293	72.8	34.1	Non-Anemic	4	Rural	Water Truck	Rarely	Rarely	Flush	Secondary	Illiterate	Irregular	Always	Wealthy	No	No	Positive	Positive	Positive	Positive	Ascaris lumbricoides			Al-Wahda School	Al-Husain	15/10/25	Team A	0	0	0	0	None
STU_1028	11	Male	1.03	29.5	27.8	Overweight	11.6	13	4.54	440	68.7	19.9	Non-Anemic	2	Rural	Water Truck	Sometimes	Sometimes	Pit Latrine	Secondary	University	Regular	Always	Poor	Yes	No	Positive	Positive	Positive	Positive	Ascaris lumbricoides			Al-Amal School	Al-Dhalea	21/06/25	Team A	0	1	1	2	Medium
STU_1029	11	Female	1.05	18.9	17.1	Underweight	14.5	3	5.6	255	79.3	35.9	Non-Anemic	4	Rural	Water Truck	Sometimes	Sometimes	Pit Latrine	Illiterate	University	Regular	Always	Poor	Yes	Yes	Positive	Positive	Positive	Positive	Hymenolepis nana			Al-Noor School	Al-Shaib	20/07/25	Team A	0	1	1	2	Medium
STU_1030	15	Female	1	17.8	17.8	Underweight	12.6	4.3	3.81	465	62.3	25.9	Non-Anemic	13	Rural	Water Truck	Sometimes	Sometimes	Pit Latrine	Primary	Secondary	Regular	Always	Middle	No	No				Negative				Al-Noor School	Juban	20/09/25	Team C	0	0	0	0	None
STU_1031	12	Female	1.3	32.8	19.4	Normal	7.7	9	3.4	196	80.3	29.9	Anemic	3	Rural	Water Truck	Always	Rarely	Pit Latrine	Illiterate	Secondary	Regular	Sometimes	Poor	No	Yes				Negative				Al-Amal School	Al-Shaib	30/04/25	Team C	0	1	1	2	Medium
STU_1032	6	Male	1.24	14.7	9.6	Underweight	11.5	12.4	4.67	548	99.3	24.7	Non-Anemic	7	Urban	Well	Rarely	Sometimes	Flush	University	Primary	Regular	Always	Poor	Yes	Yes				Negative				Al-Wahda School	Al-Husain	24/05/25	Team C	1	1	0	2	Medium
STU_1033	7	Male	1.42	20.2	10	Underweight	10.1	7.9	4.6	165	91.8	25.2	Anemic	4	Urban	Public Network	Always	Sometimes	Pit Latrine	Primary	University	Irregular	Always	Poor	Yes	No	Positive	Positive	Positive	Positive	Giardia lamblia	Yes	Ascaris lumbricoides	Al-Noor School	Juban	28/08/25	Team A	1	1	0	2	Medium
STU_1034	14	Female	1.17	26.4	19.3	Normal	10.4	14.9	4.44	384	72.5	32.5	Anemic	12	Rural	Water Truck	Sometimes	Sometimes	Pit Latrine	Illiterate	Illiterate	Irregular	Always	Poor	No	No				Negative				Al-Amal School	Qa'tabah	26/07/25	Team A	0	1	1	2	Medium
STU_1035	13	Female	1.15	19.4	14.7	Underweight	15.7	15.1	5.86	432	98.8	21.7	Non-Anemic	12	Rural	Well	Sometimes	Sometimes	Flush	Primary	Primary	Regular	Always	Poor	No	No	Positive	Positive	Positive	Positive	Entamoeba histolytica			Al-Noor School	Qa'tabah	24/08/25	Team A	0	1	1	2	Medium
STU_1036	5	Female	1.04	18.2	16.8	Underweight	9	11.9	3.05	369	60.8	28.8	Anemic	13	Rural	Water Truck	Rarely	Sometimes	Flush	Primary	Illiterate	Regular	Always	Wealthy	No	No				Negative				Al-Amal School	Qa'tabah	18/07/25	Team B	0	0	0	0	None
STU_1037	15	Female	1.01	14.1	13.8	Underweight	11.2	2.1	5.85	445	74.2	30.4	Anemic	14	Urban	Public Network	Rarely	Sometimes	Flush	Illiterate	Secondary	Irregular	Never	Poor	No	No	Positive	Positive	Positive	Positive	Giardia lamblia			Al-Noor School	Al-Azariq	17/05/25	Team A	1	1	0	2	Medium
STU_1038	14	Female	0.96	19.8	21.5	Normal	10.6	10.8	5.65	457	99.8	27.5	Anemic	14	Rural	Water Truck	Sometimes	Sometimes	Flush	Illiterate	Illiterate	Irregular	Always	Poor	Yes	No				Negative				Al-Amal School	Jahaf	26/10/25	Team C	0	1	1	2	Medium
STU_1039	12	Female	0.99	24.6	25.1	Overweight	11.3	6.8	5.96	164	62.5	19.6	Anemic	9	Urban	Water Truck	Sometimes	Sometimes	Flush	Illiterate	Primary	Regular	Sometimes	Wealthy	Yes	Yes				Negative				Al-Wahda School	Al-Azariq	30/04/25	Team C	0	0	0	0	None
STU_1040	11	Female	1.33	28.5	16.1	Underweight	16	6.7	2.6	154	64.9	27.5	Non-Anemic	14	Rural	Water Truck	Sometimes	Rarely	Flush	Secondary	University	Regular	Never	Wealthy	Yes	No				Negative				Al-Wahda School	Al-Husain	27/04/25	Team B	0	0	0	0	None
STU_1041	14	Female	1.29	14	8.4	Underweight	7.8	13.3	2.77	361	101.8	26.6	Anemic	8	Rural	Public Network	Rarely	Rarely	Pit Latrine	Illiterate	Secondary	Irregular	Always	Middle	No	No	Positive	Positive	Positive	Positive	Hookworm	Yes	Hookworm	Al-Noor School	Qa'tabah	16/10/25	Team C	0	0	0	0	None
STU_1042	9	Male	1.31	14.4	8.4	Underweight	10	8.2	5.63	350	91.2	29.2	Anemic	14	Rural	Public Network	Rarely	Always	Pit Latrine	Primary	Illiterate	Regular	Sometimes	Middle	Yes	No	Positive	Positive	Positive	Positive	Entamoeba histolytica			Al-Wahda School	Al-Azariq	28/05/25	Team C	0	0	0	0	None
STU_1043	11	Male	1.39	21.6	11.2	Underweight	10.5	5.3	4.15	108	98.7	26.1	Anemic	3	Rural	Water Truck	Always	Sometimes	Pit Latrine	Primary	Primary	Irregular	Sometimes	Poor	No	No	Positive	Positive	Positive	Positive	Entamoeba histolytica			Al-Noor School	Al-Dhalea	16/04/25	Team B	0	1	1	2	Medium
STU_1044	12	Female	1.11	21.8	17.7	Underweight	13.5	3.3	5.3	195	76.5	33.1	Non-Anemic	9	Rural	Public Network	Rarely	Always	Pit Latrine	Illiterate	Illiterate	Regular	Sometimes	Poor	Yes	No				Negative				Al-Wahda School	Al-Shaib	26/09/25	Team B	0	1	1	2	Medium
STU_1045	14	Male	1.23	20.3	13.4	Underweight	9.6	11.7	2.7	297	62.5	25.1	Anemic	4	Rural	Public Network	Always	Always	Flush	Primary	Illiterate	Regular	Sometimes	Poor	No	No				Negative				Al-Noor School	Qa'tabah	18/10/25	Team A	0	1	1	2	Medium
STU_1046	12	Female	1.33	25.3	14.3	Underweight	12.8	13.9	3.98	305	86.8	37	Non-Anemic	7	Urban	Water Truck	Rarely	Always	Flush	Illiterate	Primary	Regular	Never	Middle	No	No				Negative				Al-Amal School	Al-Dhalea	28/08/25	Team B	0	0	0	0	None
STU_1047	13	Female	1.13	33.1	25.9	Overweight	12.2	9.8	4.55	343	66.8	25.1	Non-Anemic	10	Urban	Well	Always	Sometimes	Pit Latrine	Illiterate	Illiterate	Regular	Always	Poor	Yes	No				Negative				Al-Noor School	Qa'tabah	29/09/25	Team B	1	1	0	2	Medium
STU_1048	5	Male	1.37	13.5	7.2	Underweight	9.9	7.2	4.36	109	85.2	33.1	Anemic	4	Urban	Water Truck	Sometimes	Always	Flush	Illiterate	University	Regular	Sometimes	Middle	No	No	Positive	Positive	Positive	Positive	Hymenolepis nana	Yes	Entamoeba histolytica	Al-Noor School	Jahaf	16/10/25	Team C	0	0	0	0	None
STU_1049	15	Female	1.34	22.6	12.6	Underweight	9.8	6.4	2.97	225	91.3	32.2	Anemic	12	Urban	Water Truck	Always	Always	Pit Latrine	Primary	Illiterate	Irregular	Always	Middle	Yes	No	Positive	Positive	Positive	Positive	Ascaris lumbricoides			Al-Wahda School	Al-Azariq	29/06/25	Team C	0	0	0	0	None
STU_1050	12	Male	1.4	19.6	10	Underweight	12.7	10.4	2.92	445	63.2	37.6	Non-Anemic	9	Rural	Water Truck	Rarely	Rarely	Pit Latrine	Illiterate	Illiterate	Irregular	Never	Wealthy	No	Yes				Negative				Al-Wahda School	Damt	22/05/25	Team A	0	0	0	0	None
STU_1051	11	Female	1.25	32.6	20.9	Normal	11.7	10.2	4.5	424	82.1	33	Non-Anemic	14	Urban	Water Truck	Rarely	Rarely	Flush	Illiterate	Secondary	Regular	Always	Poor	No	Yes	Positive	Positive	Positive	Positive	Giardia lamblia			Al-Amal School	Al-Azariq	27/10/25	Team C	1	1	0	2	Medium
STU_1052	7	Female	1.35	14	7.7	Underweight	9.5	6.2	4.35	372	77.5	19.7	Anemic	6	Rural	Well	Rarely	Always	Flush	Secondary	Primary	Irregular	Sometimes	Poor	No	Yes				Negative				Al-Amal School	Al-Dhalea	18/06/25	Team B	0	1	1	2	Medium
STU_1053	11	Male	1.4	17.3	8.8	Underweight	15.2	6.1	4.28	107	79.4	25.4	Non-Anemic	12	Urban	Public Network	Rarely	Sometimes	Flush	Primary	Primary	Irregular	Always	Middle	Yes	No				Negative				Al-Wahda School	Al-Shaib	25/07/25	Team C	0	0	0	0	None
STU_1054	14	Male	1.09	24.4	20.5	Normal	10.4	12.1	2.76	120	69.8	22.4	Anemic	13	Urban	Water Truck	Always	Always	Pit Latrine	Illiterate	University	Regular	Never	Middle	Yes	No	Positive	Positive	Positive	Positive	Entamoeba histolytica			Al-Amal School	Al-Husain	16/07/25	Team C	0	0	0	0	None
STU_1055	11	Male	1.33	14.6	8.3	Underweight	14.1	10.1	5.56	395	67.5	32.9	Non-Anemic	10	Rural	Water Truck	Sometimes	Rarely	Pit Latrine	University	Secondary	Regular	Sometimes	Middle	Yes	No				Negative				Al-Noor School	Al-Husain	27/04/25	Team A	0	0	0	0	None
STU_1056	12	Male	1.4	26.3	13.4	Underweight	14.2	10	4.4	130	95.9	21.7	Non-Anemic	11	Urban	Water Truck	Always	Rarely	Flush	Illiterate	Secondary	Regular	Sometimes	Wealthy	Yes	No				Negative				Al-Noor School	Al-Dhalea	28/07/25	Team A	0	0	0	0	None
STU_1057	8	Female	1.13	32.7	25.6	Overweight	14.6	8.7	5.64	83	63.3	25.5	Non-Anemic	2	Rural	Water Truck	Sometimes	Sometimes	Flush	Illiterate	Secondary	Regular	Never	Poor	Yes	No	Positive	Positive	Positive	Positive	Giardia lamblia			Al-Amal School	Juban	22/08/25	Team C	0	1	1	2	Medium
STU_1058	13	Female	1.31	23.4	13.6	Underweight	10.4	13.4	3.91	423	70.6	22.4	Anemic	3	Rural	Well	Sometimes	Sometimes	Pit Latrine	Primary	Illiterate	Irregular	Sometimes	Wealthy	No	No	Positive	Positive	Positive	Positive	Giardia lamblia			Al-Amal School	Al-Azariq	30/07/25	Team B	0	0	0	0	None
STU_1059	5	Male	1.29	16.9	10.2	Underweight	11	10.4	3.98	213	104.8	31.7	Anemic	2	Urban	Well	Sometimes	Always	Flush	Illiterate	Primary	Irregular	Always	Wealthy	Yes	No	Positive	Positive	Positive	Positive	Entamoeba histolytica			Al-Noor School	Al-Azariq	25/09/25	Team B	0	0	0	0	None
STU_1060	8	Male	1.28	30.2	18.4	Underweight	8	6.3	4.67	83	78.4	24.7	Anemic	9	Rural	Well	Rarely	Rarely	Pit Latrine	Illiterate	Secondary	Irregular	Sometimes	Middle	Yes	Yes	Positive	Positive	Positive	Positive	Entamoeba histolytica	Yes	Giardia lamblia	Al-Amal School	Qa'tabah	16/07/25	Team A	0	0	0	0	None
STU_1061	15	Male	1.29	33.4	20.1	Normal	12.6	10.2	2.6	273	65.7	31.4	Anemic	6	Urban	Water Truck	Sometimes	Sometimes	Flush	Primary	Secondary	Regular	Always	Poor	No	No	Positive	Positive	Positive	Positive	Entamoeba histolytica	Yes	Giardia lamblia	Al-Noor School	Al-Hasha	20/04/25	Team A	1	1	0	2	Medium
STU_1062	11	Male	1.17	23.8	17.4	Underweight	15.1	11	4.75	153	101.8	27.8	Non-Anemic	14	Urban	Water Truck	Rarely	Rarely	Flush	Primary	Secondary	Regular	Always	Poor	No	No				Negative				Al-Noor School	Jahaf	26/06/25	Team A	1	1	0	2	Medium
STU_1063	7	Male	1.13	23.2	18.2	Underweight	13.6	8.5	4.42	444	86.5	32.1	Non-Anemic	11	Rural	Water Truck	Always	Rarely	Pit Latrine	Illiterate	Secondary	Regular	Always	Poor	Yes	No	Positive	Positive	Positive	Positive	Entamoeba histolytica			Al-Wahda School	Qa'tabah	28/09/25	Team A	0	1	1	2	Medium
STU_1064	9	Male	1.29	29.8	17.9	Underweight	8.4	8.7	3.48	344	85	31.5	Anemic	12	Urban	Public Network	Sometimes	Always	Flush	Illiterate	Illiterate	Regular	Always	Poor	No	Yes				Negative				Al-Noor School	Al-Hasha	30/04/25	Team B	1	1	0	2	Medium
STU_1065	15	Male	1.16	21	15.6	Underweight	15.8	14.9	4.41	513	65.4	29.7	Non-Anemic	6	Rural	Water Truck	Always	Always	Flush	Secondary	University	Irregular	Always	Poor	Yes	No				Negative				Al-Amal School	Juban	15/05/25	Team B	0	1	1	2	Medium
STU_1066	11	Male	0.97	26.9	28.6	Overweight	13.7	13.8	3.39	456	82.6	19.2	Non-Anemic	3	Rural	Water Truck	Sometimes	Rarely	Flush	Secondary	University	Irregular	Sometimes	Middle	No	No	Positive	Positive	Positive	Positive	Giardia lamblia			Al-Noor School	Al-Hasha	21/10/25	Team B	0	0	0	0	None
STU_1067	9	Male	1.37	26.5	14.1	Underweight	15.7	6.1	4.17	471	61.1	37.3	Non-Anemic	9	Rural	Public Network	Rarely	Always	Pit Latrine	Primary	University	Regular	Sometimes	Wealthy	Yes	Yes				Negative				Al-Amal School	Qa'tabah	24/04/25	Team A	0	0	0	0	None
STU_1068	12	Male	1.07	30.8	26.9	Overweight	8.7	11.6	3.6	165	103	28.8	Anemic	3	Urban	Public Network	Sometimes	Always	Flush	Illiterate	Primary	Regular	Always	Poor	Yes	No	Positive	Positive	Positive	Positive	Hookworm			Al-Wahda School	Al-Azariq	27/08/25	Team A	1	1	0	2	Medium
STU_1069	10	Female	1.2	13.6	9.4	Underweight	15.2	4.8	4.03	517	88.8	29	Non-Anemic	14	Urban	Well	Always	Sometimes	Flush	University	Illiterate	Irregular	Always	Wealthy	No	No	Positive	Positive	Positive	Positive	Ascaris lumbricoides			Al-Wahda School	Qa'tabah	27/10/25	Team A	0	0	0	0	None
STU_1070	8	Male	1.41	31.8	16	Underweight	12.2	5.6	2.53	102	67.8	18.6	Non-Anemic	3	Rural	Well	Always	Always	Pit Latrine	Primary	Primary	Regular	Sometimes	Poor	Yes	No	Positive	Positive	Positive	Positive	Entamoeba histolytica			Al-Wahda School	Juban	27/09/25	Team A	0	1	1	2	Medium
STU_1071	5	Male	1.22	13	8.7	Underweight	14.7	15.2	4.14	268	85.8	28.4	Non-Anemic	7	Rural	Water Truck	Always	Sometimes	Flush	Secondary	Primary	Regular	Sometimes	Poor	No	No	Positive	Positive	Positive	Positive	Hymenolepis nana	Yes	Hookworm	Al-Noor School	Al-Shaib	24/10/25	Team A	0	1	1	2	Medium
STU_1072	14	Female	1.32	17.7	10.2	Underweight	15.4	12.6	3.14	445	68.4	21.7	Non-Anemic	12	Rural	Water Truck	Sometimes	Rarely	Pit Latrine	Illiterate	Secondary	Regular	Always	Poor	Yes	Yes	Positive	Positive	Positive	Positive	Giardia lamblia	Yes	Ascaris lumbricoides	Al-Wahda School	Qa'tabah	18/09/25	Team C	0	1	1	2	Medium
STU_1073	15	Female	0.97	22.5	23.9	Normal	15.9	15.8	4.85	441	103.7	32.2	Non-Anemic	2	Rural	Water Truck	Always	Sometimes	Pit Latrine	Illiterate	Illiterate	Regular	Sometimes	Poor	Yes	Yes				Negative				Al-Wahda School	Qa'tabah	23/06/25	Team B	0	1	1	2	Medium
STU_1074	15	Female	1.34	26.4	14.7	Underweight	15	6.3	3.15	346	70.5	36.1	Non-Anemic	8	Urban	Water Truck	Sometimes	Always	Pit Latrine	Primary	Illiterate	Regular	Sometimes	Middle	No	No	Positive	Positive	Positive	Positive	Ascaris lumbricoides			Al-Noor School	Al-Husain	30/08/25	Team C	0	0	0	0	None
STU_1075	9	Male	1.18	24	17.2	Underweight	13.9	13.8	5.41	536	70.1	31.7	Non-Anemic	13	Urban	Water Truck	Sometimes	Sometimes	Pit Latrine	Primary	University	Irregular	Sometimes	Poor	No	No	Positive	Positive	Positive	Positive	Ascaris lumbricoides	Yes	Hookworm	Al-Noor School	Jahaf	29/07/25	Team C	1	1	0	2	Medium
STU_1076	12	Female	1.3	17.5	10.4	Underweight	12.8	8.8	5.94	492	102.4	27	Non-Anemic	13	Urban	Well	Sometimes	Rarely	Flush	Primary	Primary	Regular	Always	Middle	No	No	Positive	Positive	Positive	Positive	Giardia lamblia			Al-Wahda School	Qa'tabah	20/04/25	Team B	0	0	0	0	None
STU_1077	13	Male	1.21	28.6	19.5	Normal	8.1	7.4	4.5	234	60.9	24.1	Anemic	11	Rural	Well	Always	Rarely	Pit Latrine	Illiterate	Secondary	Irregular	Always	Middle	Yes	No				Negative				Al-Amal School	Al-Dhalea	16/08/25	Team A	0	0	0	0	None
STU_1078	10	Male	1.19	16.2	11.4	Underweight	11.7	2.5	3.28	448	86.2	36.7	Non-Anemic	9	Rural	Public Network	Always	Sometimes	Pit Latrine	Illiterate	Illiterate	Regular	Always	Poor	Yes	No	Positive	Positive	Positive	Positive	Ascaris lumbricoides	Yes	Giardia lamblia	Al-Wahda School	Jahaf	29/04/25	Team C	0	1	1	2	Medium
STU_1079	10	Male	1.3	21.7	12.8	Underweight	13.7	7.6	5.45	311	91.4	33.9	Non-Anemic	5	Rural	Well	Sometimes	Sometimes	Flush	Secondary	Illiterate	Regular	Sometimes	Poor	No	No				Negative				Al-Amal School	Juban	23/07/25	Team B	0	1	1	2	Medium
STU_1080	5	Female	1.02	17	16.3	Underweight	13.9	11.7	3.87	318	101.6	25.4	Non-Anemic	13	Urban	Well	Rarely	Always	Flush	Illiterate	Illiterate	Regular	Always	Middle	Yes	No				Negative				Al-Noor School	Al-Hasha	17/08/25	Team A	0	0	0	0	None
STU_1081	15	Male	1.04	32.5	30	Overweight	10.2	11.5	4.5	171	69.1	23.1	Anemic	14	Urban	Water Truck	Sometimes	Sometimes	Flush	University	University	Irregular	Sometimes	Poor	Yes	No	Positive	Positive	Positive	Positive	Ascaris lumbricoides			Al-Wahda School	Al-Shaib	26/05/25	Team B	1	1	0	2	Medium
STU_1082	12	Female	1.26	18.9	11.9	Underweight	9.3	5.6	4.4	472	101.3	25.4	Anemic	5	Urban	Well	Sometimes	Always	Pit Latrine	University	University	Regular	Always	Poor	No	No				Negative				Al-Amal School	Jahaf	21/06/25	Team B	1	1	0	2	Medium
STU_1083	8	Female	1.32	31.3	18	Underweight	7.6	11.9	4.42	185	90.6	35.8	Anemic	5	Urban	Well	Always	Always	Pit Latrine	University	Secondary	Regular	Always	Poor	Yes	No	Positive	Positive	Positive	Positive	Ascaris lumbricoides			Al-Wahda School	Al-Husain	21/06/25	Team B	1	1	0	2	Medium
STU_1084	11	Male	1.21	13.7	9.4	Underweight	12.1	4.1	4.82	303	99.4	19.2	Non-Anemic	13	Rural	Public Network	Always	Sometimes	Flush	Primary	University	Irregular	Sometimes	Poor	Yes	Yes	Positive	Positive	Positive	Positive	Giardia lamblia			Al-Noor School	Juban	29/05/25	Team B	0	1	1	2	Medium
STU_1085	7	Male	1.17	18.2	13.3	Underweight	15.7	11.4	4.88	300	73.6	21	Non-Anemic	9	Rural	Water Truck	Sometimes	Sometimes	Pit Latrine	Primary	Illiterate	Irregular	Sometimes	Middle	Yes	No				Negative				Al-Amal School	Al-Azariq	21/05/25	Team B	0	0	0	0	None
STU_1086	5	Male	0.98	30.5	31.8	Overweight	13.9	9.5	2.74	194	96.7	35.7	Non-Anemic	2	Rural	Water Truck	Rarely	Sometimes	Pit Latrine	Secondary	Secondary	Regular	Always	Wealthy	Yes	No				Negative				Al-Amal School	Damt	21/10/25	Team B	0	0	0	0	None
STU_1087	15	Male	1.13	16.1	12.6	Underweight	7.8	9.2	4.91	462	76.3	31.4	Anemic	8	Urban	Well	Rarely	Sometimes	Pit Latrine	Primary	Illiterate	Irregular	Never	Poor	Yes	No	Positive	Positive	Positive	Positive	Entamoeba histolytica	Yes	Entamoeba histolytica	Al-Amal School	Juban	27/08/25	Team A	1	1	0	2	Medium
STU_1088	9	Male	1.39	16.3	8.4	Underweight	11.4	2.1	5.24	266	69.4	36.8	Anemic	7	Rural	Water Truck	Always	Always	Pit Latrine	Secondary	Primary	Irregular	Sometimes	Poor	No	Yes				Negative				Al-Amal School	Al-Hasha	29/09/25	Team A	0	1	1	2	Medium
STU_1089	11	Male	1.04	29.6	27.4	Overweight	11.4	5.3	3.63	213	89.2	22	Anemic	13	Urban	Water Truck	Sometimes	Sometimes	Pit Latrine	Illiterate	Primary	Irregular	Always	Poor	Yes	No	Positive	Positive	Positive	Positive	Ascaris lumbricoides			Al-Amal School	Al-Shaib	30/06/25	Team C	1	1	0	2	Medium
STU_1090	10	Male	1	30.7	30.7	Overweight	13.8	10.3	4.07	114	80.7	27.1	Non-Anemic	12	Urban	Water Truck	Sometimes	Sometimes	Flush	Illiterate	Primary	Irregular	Always	Middle	No	No	Positive	Positive	Positive	Positive	Ascaris lumbricoides			Al-Wahda School	Juban	23/10/25	Team B	0	0	0	0	None
STU_1091	8	Male	1.16	18.2	13.5	Underweight	11.4	5.7	5.39	304	95.6	29.1	Anemic	9	Urban	Public Network	Sometimes	Sometimes	Flush	Secondary	University	Irregular	Always	Wealthy	No	No				Negative				Al-Noor School	Al-Hasha	22/05/25	Team B	0	0	0	0	None
STU_1092	10	Female	1.02	14.7	14.1	Underweight	8.3	13.2	3.07	121	71.2	18.2	Anemic	7	Rural	Water Truck	Always	Always	Flush	Secondary	Secondary	Regular	Sometimes	Middle	No	No	Positive	Positive	Positive	Positive	Entamoeba histolytica			Al-Noor School	Al-Husain	18/07/25	Team C	0	0	0	0	None
STU_1093	13	Female	0.96	16.9	18.3	Underweight	10	9.5	4.86	462	95.4	29.9	Anemic	9	Urban	Well	Sometimes	Always	Pit Latrine	Secondary	Primary	Irregular	Always	Poor	Yes	No				Negative				Al-Noor School	Al-Shaib	20/07/25	Team C	1	1	0	2	Medium
STU_1094	10	Female	1.35	28.8	15.8	Underweight	14.5	7.6	3.5	445	69.2	36.8	Non-Anemic	2	Rural	Well	Sometimes	Sometimes	Pit Latrine	Secondary	Primary	Irregular	Always	Poor	Yes	Yes				Negative				Al-Wahda School	Al-Husain	17/08/25	Team B	0	1	1	2	Medium
STU_1095	15	Female	1.12	24.8	19.8	Normal	13.7	11.9	4.01	383	95.5	30.3	Non-Anemic	10	Urban	Water Truck	Sometimes	Sometimes	Flush	Secondary	Primary	Regular	Never	Wealthy	No	No	Positive	Positive	Positive	Positive	Ascaris lumbricoides			Al-Amal School	Al-Shaib	25/04/25	Team A	0	0	0	0	None
STU_1096	5	Male	1.16	15.6	11.6	Underweight	9.9	6.2	4.68	385	60.8	29.6	Anemic	2	Rural	Well	Always	Rarely	Pit Latrine	University	Secondary	Irregular	Sometimes	Poor	Yes	No	Positive	Positive	Positive	Positive	Hookworm			Al-Wahda School	Al-Dhalea	30/09/25	Team C	0	1	1	2	Medium
STU_1097	12	Male	1.02	22.6	21.7	Normal	11.4	12.5	3.51	395	85.2	27.2	Anemic	8	Rural	Water Truck	Sometimes	Rarely	Flush	Secondary	University	Regular	Always	Middle	No	No				Negative				Al-Noor School	Al-Dhalea	25/09/25	Team C	0	0	0	0	None
STU_1098	15	Male	1.07	14.2	12.4	Underweight	14.5	4.8	4.39	495	65.5	21.3	Non-Anemic	10	Urban	Well	Rarely	Sometimes	Pit Latrine	University	Secondary	Regular	Sometimes	Poor	Yes	No	Positive	Positive	Positive	Positive	Hymenolepis nana			Al-Amal School	Al-Shaib	26/08/25	Team B	1	1	0	2	Medium
STU_1099	8	Male	1.25	18	11.5	Underweight	11.7	13.6	4.79	151	91.7	25.8	Non-Anemic	5	Rural	Well	Always	Sometimes	Flush	Primary	University	Regular	Never	Poor	Yes	No	Positive	Positive	Positive	Positive	Ascaris lumbricoides			Al-Wahda School	Al-Hasha	18/08/25	Team C	0	1	1	2	Medium
STU_1100	15	Female	1.09	33	27.8	Overweight	13	6.5	4.95	280	89.2	22.2	Non-Anemic	12	Urban	Water Truck	Sometimes	Rarely	Pit Latrine	Primary	Illiterate	Regular	Never	Poor	No	No				Negative				Al-Amal School	Al-Azariq	16/05/25	Team A	1	1	0	2	Medium
STU_1101	13	Female	1.39	19	9.8	Underweight	12	15.4	4.17	126	102.4	23.1	Non-Anemic	8	Rural	Well	Always	Sometimes	Pit Latrine	Illiterate	Illiterate	Regular	Sometimes	Poor	Yes	No				Negative				Al-Amal School	Al-Husain	25/04/25	Team B	0	1	1	2	Medium
STU_1102	15	Male	1.33	22.4	12.7	Underweight	12.7	7.3	2.67	182	89.8	29.7	Anemic	13	Rural	Water Truck	Always	Always	Flush	Secondary	Secondary	Regular	Sometimes	Poor	Yes	No	Positive	Positive	Positive	Positive	Ascaris lumbricoides			Al-Amal School	Al-Hasha	17/09/25	Team C	0	1	1	2	Medium
STU_1103	9	Male	1.32	32.3	18.5	Normal	13	8.3	2.74	457	98.8	27.8	Non-Anemic	4	Urban	Water Truck	Sometimes	Sometimes	Pit Latrine	Primary	University	Regular	Sometimes	Wealthy	No	Yes				Negative				Al-Noor School	Al-Azariq	27/09/25	Team C	0	0	0	0	None
STU_1104	11	Male	1.2	22.7	15.8	Underweight	11.6	9.6	5.38	227	102.3	31	Non-Anemic	8	Urban	Water Truck	Sometimes	Rarely	Flush	University	Primary	Regular	Never	Poor	No	No				Negative				Al-Wahda School	Al-Hasha	28/10/25	Team B	1	1	0	2	Medium
STU_1105	14	Male	1.32	30.6	17.6	Underweight	14.7	12.8	3.25	437	69	36.2	Non-Anemic	3	Urban	Well	Rarely	Sometimes	Flush	Illiterate	Primary	Irregular	Sometimes	Poor	No	Yes				Negative				Al-Noor School	Juban	30/09/25	Team B	1	1	0	2	Medium
STU_1106	11	Male	1.25	14.1	9	Underweight	12.1	5.1	3.63	507	66.3	28	Non-Anemic	13	Urban	Water Truck	Sometimes	Always	Flush	Primary	Secondary	Irregular	Sometimes	Poor	Yes	No				Negative				Al-Amal School	Al-Azariq	23/10/25	Team B	1	1	0	2	Medium
STU_1107	13	Male	1.05	20.7	18.8	Normal	12.4	3.6	5.62	202	104.4	35.7	Non-Anemic	2	Urban	Water Truck	Always	Rarely	Pit Latrine	Primary	Illiterate	Regular	Sometimes	Poor	Yes	No	Positive	Positive	Positive	Positive	Ascaris lumbricoides	Yes	Entamoeba histolytica	Al-Noor School	Al-Shaib	21/09/25	Team B	1	1	0	2	Medium
STU_1108	7	Male	1.37	20.1	10.7	Underweight	12.1	2.8	4.11	493	79.8	33.1	Non-Anemic	3	Urban	Water Truck	Always	Sometimes	Flush	Illiterate	University	Irregular	Always	Middle	Yes	No				Negative				Al-Amal School	Damt	19/09/25	Team A	0	0	0	0	None
STU_1109	15	Female	1.13	17.7	13.9	Underweight	11.2	3.7	5.67	172	98.8	34	Anemic	3	Urban	Well	Sometimes	Rarely	Flush	Illiterate	Illiterate	Irregular	Always	Poor	No	No				Negative				Al-Amal School	Qa'tabah	30/10/25	Team B	1	1	0	2	Medium
STU_1110	5	Female	0.95	18.2	20.2	Normal	13.2	10.1	5.08	217	95.9	31.1	Non-Anemic	12	Rural	Water Truck	Sometimes	Sometimes	Pit Latrine	Secondary	Primary	Irregular	Always	Wealthy	Yes	No	Positive	Positive	Positive	Positive	Ascaris lumbricoides			Al-Wahda School	Juban	16/06/25	Team C	0	0	0	0	None
STU_1111	13	Female	1.15	19.2	14.5	Underweight	9.7	14.4	4.92	196	102.8	30.4	Anemic	3	Urban	Water Truck	Always	Always	Pit Latrine	Illiterate	Illiterate	Irregular	Sometimes	Poor	No	No				Negative				Al-Amal School	Al-Dhalea	29/09/25	Team A	1	1	0	2	Medium
STU_1112	7	Female	1	16.1	16.1	Underweight	13.8	7.4	5.11	251	96.3	35.1	Non-Anemic	8	Urban	Water Truck	Sometimes	Rarely	Flush	University	Secondary	Irregular	Never	Middle	No	No				Negative				Al-Wahda School	Al-Azariq	22/08/25	Team A	0	0	0	0	None
STU_1113	11	Female	1.39	22.7	11.7	Underweight	11	10.4	4.21	544	79.7	26.1	Anemic	14	Urban	Public Network	Always	Always	Pit Latrine	Illiterate	University	Regular	Sometimes	Middle	No	No	Positive	Positive	Positive	Positive	Entamoeba histolytica			Al-Amal School	Damt	28/08/25	Team C	0	0	0	0	None
STU_1114	7	Female	1.16	31.8	23.6	Normal	15.9	9.1	2.81	165	66.1	31.3	Non-Anemic	14	Urban	Well	Always	Sometimes	Flush	Illiterate	Primary	Irregular	Always	Middle	Yes	No				Negative				Al-Wahda School	Juban	28/10/25	Team A	0	0	0	0	None
STU_1115	9	Male	1.34	23.4	13	Underweight	11.1	9.4	5.44	334	93.1	21.8	Anemic	13	Urban	Water Truck	Sometimes	Always	Flush	Illiterate	Illiterate	Irregular	Never	Poor	No	Yes	Positive	Positive	Positive	Positive	Entamoeba histolytica			Al-Noor School	Al-Shaib	29/08/25	Team B	1	1	0	2	Medium
STU_1116	9	Male	1.26	15.3	9.6	Underweight	9.1	7.1	4.35	455	92.1	22.6	Anemic	5	Urban	Water Truck	Always	Sometimes	Flush	Primary	Secondary	Regular	Always	Middle	No	No				Negative				Al-Amal School	Al-Shaib	16/07/25	Team A	0	0	0	0	None
STU_1117	8	Female	1.38	15.2	8	Underweight	16	4.7	4.21	105	76.5	25.7	Non-Anemic	12	Rural	Water Truck	Sometimes	Sometimes	Flush	Secondary	University	Regular	Sometimes	Poor	Yes	Yes	Positive	Positive	Positive	Positive	Hymenolepis nana	Yes	Giardia lamblia	Al-Amal School	Al-Husain	24/09/25	Team A	0	1	1	2	Medium
STU_1118	6	Male	1.27	29.7	18.4	Underweight	9.1	9.7	5.11	276	82.6	19.2	Anemic	9	Urban	Water Truck	Rarely	Rarely	Flush	Secondary	Secondary	Regular	Sometimes	Poor	Yes	Yes				Negative				Al-Amal School	Al-Shaib	24/04/25	Team A	1	1	0	2	Medium
STU_1119	6	Male	1.42	12.5	6.2	Underweight	8.9	5	3.01	155	89.7	21.8	Anemic	5	Rural	Well	Sometimes	Rarely	Pit Latrine	Illiterate	Secondary	Irregular	Always	Poor	No	No				Negative				Al-Noor School	Juban	17/07/25	Team A	0	1	1	2	Medium
STU_1120	11	Male	1.01	21.7	21.3	Normal	13.3	3.8	4.57	259	88.6	19.6	Non-Anemic	3	Rural	Water Truck	Sometimes	Always	Pit Latrine	Secondary	Primary	Regular	Never	Middle	Yes	No	Positive	Positive	Positive	Positive	Entamoeba histolytica			Al-Amal School	Qa'tabah	24/07/25	Team A	0	0	0	0	None
STU_1121	10	Female	1	15.3	15.3	Underweight	10.3	4.8	3.02	520	64.4	24.7	Anemic	13	Rural	Well	Sometimes	Sometimes	Flush	Illiterate	Illiterate	Irregular	Never	Wealthy	No	No	Positive	Positive	Positive	Positive	Ascaris lumbricoides	Yes	Giardia lamblia	Al-Amal School	Jahaf	16/05/25	Team A	0	0	0	0	None
STU_1122	5	Female	1.04	24.6	22.7	Normal	13.9	6.7	3.77	359	90	26.5	Non-Anemic	10	Rural	Water Truck	Rarely	Rarely	Pit Latrine	Secondary	Secondary	Irregular	Never	Middle	Yes	No	Positive	Positive	Positive	Positive	Giardia lamblia			Al-Wahda School	Al-Dhalea	29/07/25	Team B	0	0	0	0	None
STU_1123	12	Female	1.17	21.8	15.9	Underweight	8.1	5	4.47	212	61	34.2	Anemic	2	Urban	Water Truck	Rarely	Always	Pit Latrine	Secondary	Primary	Irregular	Always	Poor	Yes	No	Positive	Positive	Positive	Positive	Entamoeba histolytica	Yes	Giardia lamblia	Al-Amal School	Jahaf	26/10/25	Team B	1	1	0	2	Medium
STU_1124	13	Male	0.97	17.7	18.8	Normal	9.1	5.4	2.89	470	100.2	25.2	Anemic	11	Rural	Water Truck	Always	Rarely	Flush	University	Secondary	Irregular	Always	Poor	No	Yes	Positive	Positive	Positive	Positive	Ascaris lumbricoides	Yes	Hymenolepis nana	Al-Noor School	Damt	23/04/25	Team C	0	1	1	2	Medium
STU_1125	13	Female	1.08	16.5	14.1	Underweight	8.9	14.8	3.95	425	84.3	33.3	Anemic	10	Urban	Well	Rarely	Always	Pit Latrine	Primary	Illiterate	Regular	Sometimes	Middle	No	No	Positive	Positive	Positive	Positive	Entamoeba histolytica			Al-Noor School	Juban	29/08/25	Team B	0	0	0	0	None
STU_1126	11	Female	1.26	21.3	13.4	Underweight	16	14.4	4.42	222	74.4	24.2	Non-Anemic	8	Urban	Water Truck	Always	Always	Pit Latrine	Primary	Primary	Irregular	Never	Middle	Yes	No	Positive	Positive	Positive	Positive	Ascaris lumbricoides			Al-Noor School	Al-Husain	26/08/25	Team B	0	0	0	0	None
STU_1127	12	Female	1.4	21.3	10.9	Underweight	14.3	7	4.46	117	77.9	32.4	Non-Anemic	10	Urban	Water Truck	Sometimes	Sometimes	Flush	University	University	Irregular	Sometimes	Poor	Yes					Negative				Al-Noor School	Al-Husain	20/04/25	Team C	1	1	0	2	Medium
STU_1128	11	Female	1.41	13.7	6.9	Underweight	14.2	3.2	3.74	515	103.1	33.7	Non-Anemic	6	Rural	Water Truck	Sometimes	Sometimes	Pit Latrine	University	Illiterate	Irregular	Never	Poor	No	No				Negative				Al-Amal School	Qa'tabah	30/08/25	Team C	0	1	1	2	Medium
STU_1129	10	Male	1.15	21.3	16.1	Underweight	12.1	10.2	5.26	119	96.7	21.9	Non-Anemic	9	Rural	Public Network	Sometimes	Always	Flush	Primary	University	Irregular	Always	Middle	Yes	No	Positive	Positive	Positive	Positive	Ascaris lumbricoides			Al-Wahda School	Al-Shaib	28/06/25	Team A	0	0	0	0	None
STU_1130	13	Female	1.3	29.2	17.3	Underweight	14.1	10.4	4.03	451	78.4	38	Non-Anemic	7	Rural	Well	Always	Sometimes	Flush	Primary	Illiterate	Regular	Always	Middle	No	No				Negative				Al-Amal School	Jahaf	21/04/25	Team C	0	0	0	0	None
STU_1131	9	Female	1.07	28.9	25.2	Overweight	9.2	4.6	4.67	395	61.3	28.8	Anemic	3	Rural	Public Network	Sometimes	Sometimes	Pit Latrine	Illiterate	Secondary	Irregular	Always	Poor	Yes	No	Positive	Positive	Positive	Positive	Entamoeba histolytica			Al-Amal School	Damt	16/06/25	Team A	0	1	1	2	Medium
STU_1132	6	Male	1.08	25.8	22.1	Normal	11.9	4.5	3.7	295	82.3	35.6	Non-Anemic	11	Urban	Public Network	Always	Rarely	Pit Latrine	Illiterate	Illiterate	Regular	Sometimes	Poor	No	No	Positive	Positive	Positive	Positive	Hookworm			Al-Amal School	Al-Husain	26/05/25	Team C	1	1	0	2	Medium
STU_1133	8	Male	1.3	15	8.9	Underweight	8.1	13.4	5.52	423	74.7	34.5	Anemic	8	Urban	Well	Always	Rarely	Flush	Illiterate	University	Irregular	Always	Middle	Yes	No				Negative				Al-Wahda School	Juban	28/04/25	Team C	0	0	0	0	None
STU_1134	13	Female	1.17	12	8.8	Underweight	12.8	11	5.96	150	73.5	28	Non-Anemic	10	Urban	Water Truck	Sometimes	Rarely	Pit Latrine	Primary	University	Regular	Never	Poor	No	No				Negative				Al-Wahda School	Qa'tabah	25/04/25	Team A	1	1	0	2	Medium
STU_1135	15	Female	1.05	20.9	19	Normal	14.5	13.9	4.84	208	102.9	35.8	Non-Anemic	7	Urban	Water Truck	Sometimes	Rarely	Flush	Primary	Illiterate	Irregular	Sometimes	Poor	No	No				Negative				Al-Noor School	Damt	15/08/25	Team C	1	1	0	2	Medium
STU_1136	15	Female	1.27	31	19.2	Normal	14.2	9.5	5.27	124	89.2	30.7	Non-Anemic	7	Rural	Water Truck	Rarely	Always	Flush	Illiterate	Secondary	Regular	Always	Middle	Yes	No				Negative				Al-Amal School	Al-Shaib	23/04/25	Team A	0	0	0	0	None
STU_1137	13	Female	1.14	26.7	20.5	Normal	12.3	8.3	4.83	515	63.4	35	Non-Anemic	12	Rural	Water Truck	Always	Sometimes	Flush	Primary	Illiterate	Regular	Sometimes	Poor	No	No				Negative				Al-Noor School	Jahaf	27/07/25	Team C	0	1	1	2	Medium
STU_1138	15	Female	0.99	29.1	29.7	Overweight	9.1	15.6	3.69	516	76.4	36.7	Anemic	2	Urban	Water Truck	Sometimes	Sometimes	Flush	Secondary	Illiterate	Irregular	Sometimes	Middle	Yes	No				Negative				Al-Noor School	Jahaf	26/07/25	Team C	0	0	0	0	None
STU_1139	9	Female	1.38	21.7	11.4	Underweight	14.2	5	3.46	518	73.5	34.2	Non-Anemic	10	Rural	Well	Always	Rarely	Pit Latrine	Illiterate	University	Irregular	Always	Poor	Yes	No				Negative				Al-Amal School	Qa'tabah	18/10/25	Team B	0	1	1	2	Medium
STU_1140	13	Female	1.23	31.6	20.9	Normal	8.1	10.2	4.01	142	66.2	29.2	Anemic	13	Urban	Water Truck	Rarely	Always	Flush	Illiterate	Secondary	Irregular	Sometimes	Middle	No	Yes				Negative				Al-Noor School	Damt	24/09/25	Team B	0	0	0	0	None
STU_1141	6	Male	1.42	25	12.4	Underweight	7.5	5.3	3.83	257	80.5	27.7	Anemic	13	Urban	Well	Always	Always	Pit Latrine	Illiterate	Secondary	Irregular	Never	Middle	Yes	No	Positive	Positive	Positive	Positive	Ascaris lumbricoides			Al-Wahda School	Al-Azariq	26/07/25	Team C	0	0	0	0	None
STU_1142	9	Female	1.16	30.9	23	Normal	9.2	10.1	2.55	361	87.5	26.6	Anemic	10	Urban	Water Truck	Always	Sometimes	Pit Latrine	Primary	University	Irregular	Always	Middle	No	Yes				Negative				Al-Amal School	Damt	24/07/25	Team A	0	0	0	0	None
STU_1143	12	Female	1.18	17.3	12.4	Underweight	14.4	10.8	5.42	532	70.9	28.1	Non-Anemic	8	Urban	Water Truck	Always	Sometimes	Flush	Primary	University	Irregular	Always	Poor	No	Yes				Negative				Al-Amal School	Al-Dhalea	26/06/25	Team A	1	1	0	2	Medium
STU_1144	11	Female	1.24	29.2	19	Normal	11.2	3.8	5.88	419	71.5	28.6	Anemic	4	Rural	Well	Sometimes	Rarely	Flush	Illiterate	Secondary	Irregular	Always	Middle	No	Yes	Positive	Positive	Positive	Positive	Hookworm			Al-Wahda School	Jahaf	19/07/25	Team A	0	0	0	0	None
STU_1145	13	Female	1.26	27.1	17.1	Underweight	11.3	11.6	5.35	86	88.9	19.1	Anemic	5	Rural	Public Network	Sometimes	Always	Pit Latrine	Illiterate	Illiterate	Regular	Always	Poor	Yes	No				Negative				Al-Amal School	Al-Dhalea	30/05/25	Team A	0	1	1	2	Medium
STU_1146	13	Male	1.38	20.2	10.6	Underweight	10.9	13.1	5.72	89	62.6	21	Anemic	3	Urban	Well	Sometimes	Always	Flush	Illiterate	Illiterate	Regular	Sometimes	Wealthy	No	Yes	Positive	Positive	Positive	Positive	Entamoeba histolytica			Al-Noor School	Al-Husain	23/05/25	Team B	0	0	0	0	None
STU_1147	13	Male	1.33	28.4	16.1	Underweight	8	14.8	5.71	371	78.4	31.6	Anemic	3	Rural	Water Truck	Rarely	Sometimes	Flush	Illiterate	Secondary	Regular	Never	Poor	Yes	Yes	Positive	Positive	Positive	Positive	Entamoeba histolytica			Al-Wahda School	Al-Azariq	29/09/25	Team B	0	1	1	2	Medium
STU_1148	9	Male	0.96	14.6	15.8	Underweight	14.5	12	3.87	103	81.3	18.9	Non-Anemic	4	Rural	Water Truck	Sometimes	Rarely	Pit Latrine	University	Illiterate	Irregular	Always	Poor	Yes	Yes				Negative				Al-Noor School	Al-Shaib	17/05/25	Team B	0	1	1	2	Medium
STU_1149	11	Female	1.26	23.8	15	Underweight	14.5	3.2	3.8	317	66.7	30.1	Non-Anemic	7	Urban	Water Truck	Rarely	Rarely	Pit Latrine	Illiterate	Illiterate	Regular	Always	Poor	No	No				Negative				Al-Wahda School	Al-Shaib	16/04/25	Team A	1	1	0	2	Medium
STU_1150	6	Female	1.3	27.2	16.1	Underweight	13.6	7	4.67	283	66.3	24.3	Non-Anemic	14	Urban	Water Truck	Always	Sometimes	Flush	Illiterate	University	Irregular	Sometimes	Poor	No	Yes	Positive	Positive	Positive	Positive	Entamoeba histolytica			Al-Amal School	Al-Dhalea	19/04/25	Team B	1	1	0	2	Medium
STU_1151	8	Female	1.06	28.4	25.3	Overweight	15.6	9.5	4.66	336	89.1	32.2	Non-Anemic	14	Rural	Water Truck	Always	Sometimes	Flush	Secondary	Secondary	Regular	Sometimes	Middle	Yes	Yes				Negative				Al-Noor School	Al-Hasha	27/06/25	Team C	0	0	0	0	None
STU_1152	6	Female	1.14	28.1	21.6	Normal	8.5	10.3	2.86	261	77.8	32.7	Anemic	6	Urban	Water Truck	Sometimes	Rarely	Pit Latrine	University	University	Regular	Always	Middle	No	No				Negative				Al-Noor School	Al-Shaib	18/09/25	Team C	0	0	0	0	None
STU_1153	13	Male	1.07	30.5	26.6	Overweight	10.1	2.3	2.88	221	61.1	31.9	Anemic	4	Urban	Well	Sometimes	Sometimes	Pit Latrine	Primary	Illiterate	Irregular	Always	Middle	Yes	No	Positive	Positive	Positive	Positive	Ascaris lumbricoides	Yes	Ascaris lumbricoides	Al-Amal School	Jahaf	26/09/25	Team B	0	0	0	0	None
STU_1154	12	Male	1.28	23.2	14.2	Underweight	10.7	11	3.77	500	101	25.7	Anemic	8	Urban	Well	Always	Always	Flush	Secondary	Illiterate	Irregular	Always	Middle	Yes	No				Negative				Al-Amal School	Al-Shaib	19/09/25	Team C	0	0	0	0	None
STU_1155	9	Female	1	29.2	29.2	Overweight	11.9	15	5.45	85	94.1	36.9	Non-Anemic	9	Urban	Water Truck	Always	Rarely	Flush	Secondary	University	Regular	Never	Poor	No	No	Positive	Positive	Positive	Positive	Hymenolepis nana			Al-Wahda School	Jahaf	18/10/25	Team A	1	1	0	2	Medium
STU_1156	8	Female	0.98	28	29.2	Overweight	14.6	8.5	2.91	461	104.1	35.2	Non-Anemic	12	Rural	Water Truck	Rarely	Rarely	Pit Latrine	Secondary	University	Irregular	Always	Wealthy	No	No	Positive	Positive	Positive	Positive	Entamoeba histolytica			Al-Wahda School	Al-Husain	20/07/25	Team C	0	0	0	0	None
STU_1157	6	Male	1.4	17.3	8.8	Underweight	14.7	15.5	4.71	121	97	33.2	Non-Anemic	14	Urban	Public Network	Always	Sometimes	Pit Latrine	University	Illiterate	Irregular	Never	Middle	Yes	Yes				Negative				Al-Amal School	Al-Hasha	17/08/25	Team B	0	0	0	0	None
STU_1158	14	Male	1.09	28.7	24.2	Normal	7.5	12.8	2.81	103	87.5	31.2	Anemic	6	Urban	Public Network	Sometimes	Rarely	Flush	Primary	Illiterate	Irregular	Always	Poor	No	No				Negative				Al-Noor School	Al-Dhalea	23/09/25	Team C	1	1	0	2	Medium
STU_1159	9	Male	1.38	30.3	15.9	Underweight	8.6	15.4	3.37	487	75.8	32.5	Anemic	8	Rural	Water Truck	Sometimes	Sometimes	Flush	Illiterate	Secondary	Irregular	Never	Poor	Yes	No	Positive	Positive	Positive	Positive	Entamoeba histolytica			Al-Amal School	Al-Azariq	26/09/25	Team C	0	1	1	2	Medium
STU_1160	15	Female	1.18	13.4	9.6	Underweight	11.2	11	3.12	191	68.1	28.1	Anemic	4	Rural	Water Truck	Rarely	Rarely	Flush	Secondary	Illiterate	Irregular	Sometimes	Poor	No	No				Negative				Al-Amal School	Al-Shaib	19/10/25	Team C	0	1	1	2	Medium
STU_1161	6	Male	1.17	18.6	13.6	Underweight	9.2	12.1	2.56	416	72	33.3	Anemic	10	Urban	Water Truck	Sometimes	Sometimes	Flush	Primary	Primary	Regular	Sometimes	Middle	Yes	No	Positive	Positive	Positive	Positive	Giardia lamblia	Yes	Giardia lamblia	Al-Wahda School	Al-Azariq	20/10/25	Team A	0	0	0	0	None
STU_1162	12	Male	1	25.1	25.1	Overweight	8.8	9.6	2.58	360	91.9	31.5	Anemic	3	Rural	Public Network	Always	Always	Flush	Illiterate	Secondary	Irregular	Always	Middle	Yes	Yes				Negative				Al-Noor School	Damt	21/10/25	Team A	0	0	0	0	None
STU_1163	15	Male	1.39	33.8	17.5	Underweight	12.8	15	5.87	91	84.5	23.9	Anemic	12	Rural	Well	Rarely	Rarely	Pit Latrine	Secondary	Illiterate	Irregular	Never	Poor	Yes	No	Positive	Positive	Positive	Positive	Ascaris lumbricoides			Al-Noor School	Juban	27/04/25	Team C	0	1	1	2	Medium
STU_1164	6	Female	0.95	31.5	34.9	Overweight	9.6	7	5.77	167	90.1	31.1	Anemic	13	Urban	Well	Rarely	Always	Flush	Secondary	Primary	Irregular	Never	Middle	No	No	Positive	Positive	Positive	Positive	Ascaris lumbricoides			Al-Noor School	Damt	28/07/25	Team A	0	0	0	0	None
STU_1165	7	Female	1.22	25.4	17.1	Underweight	9.1	14.2	3.4	313	65.9	22.8	Anemic	9	Urban	Water Truck	Always	Always	Flush	Illiterate	Secondary	Irregular	Sometimes	Poor	Yes	No	Positive	Positive	Positive	Positive	Ascaris lumbricoides			Al-Noor School	Al-Dhalea	23/09/25	Team B	1	1	0	2	Medium
STU_1166	9	Female	1.18	30.5	21.9	Normal	15.9	11.7	2.53	287	88.1	25.5	Non-Anemic	5	Urban	Well	Sometimes	Sometimes	Pit Latrine	Illiterate	Illiterate	Irregular	Sometimes	Wealthy	No	No				Negative				Al-Amal School	Al-Hasha	29/07/25	Team A	0	0	0	0	None
STU_1167	6	Female	1.02	23.8	22.9	Normal	8.6	9.3	2.81	147	85.4	33.3	Anemic	10	Urban	Public Network	Sometimes	Rarely	Flush	Secondary	Illiterate	Irregular	Always	Wealthy	Yes	No	Positive	Positive	Positive	Positive	Giardia lamblia			Al-Wahda School	Damt	23/07/25	Team B	0	0	0	0	None
STU_1168	13	Male	1.2	16	11.1	Underweight	15.8	3.8	5.02	372	88.5	29	Non-Anemic	10	Urban	Well	Always	Sometimes	Pit Latrine	Primary	Primary	Regular	Always	Poor	No	No				Negative				Al-Noor School	Al-Husain	24/07/25	Team C	1	1	0	2	Medium
STU_1169	13	Female	0.98	31.1	32.4	Overweight	14.2	8.6	5.36	122	84.4	18.3	Non-Anemic	6	Rural	Water Truck	Always	Sometimes	Flush	Primary	Illiterate	Irregular	Never	Poor	No	No				Negative				Al-Wahda School	Qa'tabah	24/08/25	Team A	0	1	1	2	Medium
STU_1170	15	Female	1.14	20.6	15.9	Underweight	7.8	2.8	5.15	196	97.5	26.7	Anemic	9	Rural	Water Truck	Rarely	Sometimes	Pit Latrine	Illiterate	Secondary	Regular	Always	Middle	Yes	No				Negative				Al-Amal School	Qa'tabah	24/09/25	Team C	0	0	0	0	None
STU_1171	13	Female	1.41	15.8	7.9	Underweight	8.9	5.3	4.84	189	84.2	37.8	Anemic	2	Urban	Water Truck	Always	Rarely	Pit Latrine	Secondary	Secondary	Irregular	Sometimes	Poor	No	Yes				Negative				Al-Amal School	Damt	17/08/25	Team C	1	1	0	2	Medium
STU_1172	13	Male	1.27	29.1	18	Underweight	7.9	9.2	3.38	482	75.9	24.3	Anemic	2	Urban	Water Truck	Always	Rarely	Pit Latrine	Primary	University	Regular	Always	Middle	No	No				Negative				Al-Wahda School	Al-Husain	21/06/25	Team A	0	0	0	0	None
STU_1173	14	Male	1.35	14.8	8.1	Underweight	13.9	3.5	2.97	204	68.7	31	Non-Anemic	8	Urban	Well	Sometimes	Rarely	Flush	Primary	Illiterate	Irregular	Always	Poor	Yes	No	Positive	Positive	Positive	Positive	Entamoeba histolytica			Al-Noor School	Al-Husain	28/05/25	Team B	1	1	0	2	Medium
STU_1174	11	Female	1.01	27.2	26.7	Overweight	14.8	15.1	5.02	116	89.7	23.7	Non-Anemic	4	Rural	Public Network	Always	Rarely	Pit Latrine	University	Primary	Regular	Always	Poor	No	No				Negative				Al-Amal School	Qa'tabah	22/10/25	Team A	0	1	1	2	Medium
STU_1175	13	Male	1.15	20.5	15.5	Underweight	7.8	4.1	5.29	466	97.5	33.1	Anemic	5	Urban	Water Truck	Sometimes	Rarely	Pit Latrine	Illiterate	Illiterate	Regular	Never	Middle	Yes	No	Positive	Positive	Positive	Positive	Entamoeba histolytica			Al-Wahda School	Al-Azariq	22/09/25	Team B	0	0	0	0	None
STU_1176	12	Male	1.23	29.3	19.4	Normal	12.4	11.1	3.7	284	92	18.1	Non-Anemic	7	Rural	Public Network	Sometimes	Rarely	Pit Latrine	University	University	Irregular	Always	Poor	Yes	Yes	Positive	Positive	Positive	Positive	Giardia lamblia			Al-Amal School	Al-Husain	25/07/25	Team C	0	1	1	2	Medium
STU_1177	13	Male	1.26	18.7	11.8	Underweight	10	2.6	4.32	300	77.6	27.8	Anemic	8	Urban	Well	Sometimes	Sometimes	Flush	Primary	Illiterate	Regular	Sometimes	Middle	Yes	No				Negative				Al-Noor School	Al-Hasha	18/07/25	Team B	0	0	0	0	None
STU_1178	8	Male	1.11	26.6	21.6	Normal	14.6	9.4	3.07	481	73.4	33.5	Non-Anemic	6	Urban	Water Truck	Sometimes	Always	Pit Latrine	Primary	University	Regular	Always	Poor	Yes	No	Positive	Positive	Positive	Positive	Ascaris lumbricoides	Yes	Giardia lamblia	Al-Wahda School	Damt	21/08/25	Team B	1	1	0	2	Medium
STU_1179	14	Female	1.39	22.7	11.7	Underweight	14.5	7.9	4.63	244	103.1	26.1	Non-Anemic	5	Rural	Well	Sometimes	Rarely	Pit Latrine	Primary	Primary	Regular	Never	Poor	Yes	No				Negative				Al-Noor School	Al-Dhalea	22/06/25	Team C	0	1	1	2	Medium
STU_1180	14	Female	1.29	20.7	12.4	Underweight	13.6	15.3	4.56	447	73.8	24.6	Non-Anemic	12	Urban	Well	Rarely	Sometimes	Flush	Secondary	University	Irregular	Never	Poor	No	No	Positive	Positive	Positive	Positive	Ascaris lumbricoides			Al-Wahda School	Damt	19/04/25	Team B	1	1	0	2	Medium
STU_1181	9	Female	1.23	18.1	12	Underweight	13.9	7.4	5.32	136	89.9	22.8	Non-Anemic	9	Rural	Water Truck	Sometimes	Sometimes	Pit Latrine	Illiterate	Illiterate	Irregular	Sometimes	Poor	No	Yes	Positive	Positive	Positive	Positive	Entamoeba histolytica			Al-Amal School	Al-Hasha	28/10/25	Team C	0	1	1	2	Medium
STU_1182	15	Male	1.22	30.2	20.3	Normal	9	4.9	5.09	311	95.5	37.7	Anemic	6	Urban	Well	Always	Always	Pit Latrine	University	Illiterate	Irregular	Always	Poor	No	No				Negative				Al-Amal School	Al-Dhalea	29/08/25	Team C	1	1	0	2	Medium
STU_1183	10	Male	1.09	15.5	13	Underweight	13.3	2.4	2.88	388	74.2	20.9	Non-Anemic	2	Rural	Public Network	Always	Always	Flush	Primary	Primary	Regular	Always	Wealthy	Yes	No				Negative				Al-Amal School	Qa'tabah	19/07/25	Team C	0	0	0	0	None
STU_1184	12	Male	1.29	20.5	12.3	Underweight	14.5	14	4.38	169	75.5	24.5	Non-Anemic	9	Urban	Well	Rarely	Always	Flush	Primary	University	Regular	Never	Poor	No	No				Negative				Al-Amal School	Al-Azariq	17/09/25	Team B	1	1	0	2	Medium
STU_1185	15	Female	1.37	15.3	8.2	Underweight	8.8	13	4.13	514	62.4	33	Anemic	5	Urban	Well	Sometimes	Sometimes	Flush	University	Illiterate	Irregular	Always	Middle	Yes	No				Negative				Al-Amal School	Al-Shaib	26/10/25	Team B	0	0	0	0	None
STU_1186	11	Female	1.09	18.3	15.4	Underweight	11.9	14.7	5.11	420	95.5	21.9	Non-Anemic	2	Rural	Well	Rarely	Always	Pit Latrine	Illiterate	University	Regular	Always	Middle	No	No				Negative				Al-Amal School	Al-Azariq	15/04/25	Team B	0	0	0	0	None
STU_1187	15	Male	1.14	28.5	21.9	Normal	15.7	2.2	3.83	367	76.1	36.3	Non-Anemic	9	Urban	Water Truck	Sometimes	Always	Flush	University	Primary	Irregular	Always	Poor	No	No				Negative				Al-Noor School	Al-Shaib	26/07/25	Team C	1	1	0	2	Medium
STU_1188	9	Female	1.27	22.4	13.9	Underweight	10.8	2.9	5.02	83	101.3	22.6	Anemic	2	Rural	Water Truck	Sometimes	Always	Pit Latrine	Illiterate	University	Irregular	Sometimes	Poor	No	No				Negative				Al-Amal School	Qa'tabah	29/10/25	Team A	0	1	1	2	Medium
STU_1189	12	Female	1.3	16.7	9.9	Underweight	10.1	7.6	5.59	320	82.5	29.4	Anemic	5	Urban	Well	Sometimes	Sometimes	Pit Latrine	Secondary	University	Regular	Never	Poor	Yes	No				Negative				Al-Noor School	Al-Shaib	25/09/25	Team C	1	1	0	2	Medium
STU_1190	12	Female	1.07	20.7	18.1	Underweight	9	8.8	3.25	168	62.6	27.4	Anemic	4	Rural	Water Truck	Rarely	Rarely	Flush	Illiterate	University	Regular	Always	Wealthy	No	Yes				Negative				Al-Amal School	Damt	26/09/25	Team B	0	0	0	0	None
STU_1191	14	Female	0.98	24.5	25.5	Overweight	9	12.9	2.57	112	99.4	18.3	Anemic	3	Urban	Water Truck	Always	Always	Pit Latrine	Illiterate	Illiterate	Irregular	Always	Poor	Yes	Yes				Negative				Al-Amal School	Al-Shaib	30/06/25	Team A	1	1	0	2	Medium
STU_1192	14	Male	0.99	21	21.4	Normal	8.7	15.5	5.01	116	102.5	30.8	Anemic	3	Rural	Well	Always	Always	Flush	Secondary	Illiterate	Irregular	Sometimes	Poor	No	No	Positive	Positive	Positive	Positive	Ascaris lumbricoides			Al-Noor School	Qa'tabah	21/04/25	Team C	0	1	1	2	Medium
STU_1193	9	Female	1.05	14.2	12.9	Underweight	7.6	15.2	2.58	535	90.8	31.6	Anemic	12	Urban	Water Truck	Sometimes	Always	Pit Latrine	Secondary	Primary	Regular	Always	Poor	No	Yes	Positive	Positive	Positive	Positive	Hookworm			Al-Noor School	Al-Shaib	18/09/25	Team A	1	1	0	2	Medium
STU_1194	8	Female	1.09	12.8	10.8	Underweight	7.7	14.5	5.51	372	88.7	37.5	Anemic	4	Urban	Well	Always	Rarely	Flush	Secondary	Primary	Irregular	Always	Poor	Yes	Yes				Negative				Al-Noor School	Al-Hasha	15/08/25	Team C	1	1	0	2	Medium
STU_1195	8	Male	1.2	30.4	21.1	Normal	7.7	13.2	5.92	468	95.7	23.2	Anemic	3	Rural	Public Network	Always	Always	Pit Latrine	University	Primary	Regular	Sometimes	Poor	Yes	No	Positive	Positive	Positive	Positive	Hookworm	Yes	Hymenolepis nana	Al-Amal School	Al-Hasha	24/08/25	Team A	0	1	1	2	Medium
STU_1196	13	Male	1.41	13.7	6.9	Underweight	11.2	3.5	5.79	240	63	18.1	Anemic	3	Urban	Public Network	Sometimes	Rarely	Flush	University	University	Irregular	Sometimes	Poor	Yes	Yes				Negative				Al-Amal School	Jahaf	15/07/25	Team C	1	1	0	2	Medium
STU_1197	6	Male	1.04	25	23.1	Normal	15.1	5.4	4.88	178	70.4	21.1	Non-Anemic	10	Rural	Water Truck	Sometimes	Rarely	Pit Latrine	Primary	University	Irregular	Always	Middle	No	No				Negative				Al-Wahda School	Al-Husain	29/05/25	Team B	0	0	0	0	None
STU_1198	10	Male	1.16	29.7	22.1	Normal	9.6	14.2	4.9	421	68.7	35.9	Anemic	12	Rural	Water Truck	Always	Always	Flush	Illiterate	University	Irregular	Always	Poor	No	No	Positive	Positive	Positive	Positive	Ascaris lumbricoides			Al-Wahda School	Damt	21/07/25	Team A	0	1	1	2	Medium
STU_1199	14	Female	0.96	19.9	21.6	Normal	11.4	2.7	2.69	266	66	25.1	Anemic	2	Rural	Well	Always	Rarely	Flush	Secondary	University	Regular	Always	Middle	No	No				Negative				Al-Noor School	Al-Husain	26/04/25	Team C	0	0	0	0	None
STU_1200	15	Female	0.96	26.1	28.3	Overweight	13	3.4	3.51	350	90	32.2	Non-Anemic	10	Rural	Public Network	Always	Rarely	Pit Latrine	Illiterate	Illiterate	Irregular	Always	Poor	Yes	No	Positive	Positive	Positive	Positive	Hymenolepis nana			Al-Wahda School	Al-Hasha	18/04/25	Team A	0	1	1	2	Medium
No
